# Supplementary material for: Chemical proteomics reveals target selectivity of clinical Jak inhibitors in human primary cells
Source: Sci Rep. 2019 Oct 2;9:14159. doi: 10.1038/s41598-019-50335-5 (PMC6775116; doi:10.1038/s41598-019-50335-5)
Supplement: Supplementary file 2 — Supplementary table 1 [file 41598_2019_50335_MOESM2_ESM.xlsx]

## Sheet: Sheet 1
protein name	kinase family	IPI identifier	Compound_1 identified peptides	Compound_2 identified peptides	Compound_3 identified peptides	Compound_4 identified peptides	Compound_5 identified peptides	Compound_6 identified peptides	Compound_7 identified peptides	Compound_8 identified peptides	Compound_9 identified peptides
AKT1	AGC	IPI00012866.2		14
AKT2	AGC	IPI00012870.1		12
CDC42BPA	AGC	IPI00903296.1		32	3					36
CDC42BPB	AGC	IPI00477763.4		37	8					67
CDC42BPG	AGC	IPI00454910.1								5
CIT	AGC	IPI00719285.1	90	8						128	4
LATS1	AGC	IPI00005858.1		34		32				30	3
LATS2	AGC	IPI00016690.2		7						3
LOC100128443	AGC	IPI00914890.1		5						3
MAST3	AGC	IPI00028932.7		13		4				20
MASTL	AGC	IPI00074258.3		5		3
PDPK1	AGC	IPI00002538.1		11		3				20
PKN1	AGC	IPI00412672.1		13	3					3
PKN2	AGC	IPI00002804.1		22	36	2				38
PKN3	AGC	IPI00413780.3	7	3			13
PRKACA	AGC	IPI00396630.3		6						3
PRKACB	AGC	IPI00376119.1		4							3
PRKCA	AGC	IPI00385449.4	9	13	9	6			23	2
PRKCB	AGC	IPI00219628.3		10	12	10			24	5
PRKCD	AGC	IPI00329236.3		9					32
PRKCE	AGC	IPI00024539.1							2
PRKCI	AGC	IPI00016639.7								6
PRKCQ	AGC	IPI00029196.6		21					36	9
PRKCZ	AGC	IPI00013749.3								8
PRKG1	AGC	IPI00436355.1		45	5	27				31
PRKX	AGC	IPI00020904.1								15	7
ROCK2	AGC	IPI00307155.7								32
RPS6KA1	AGC	IPI00477982.1	16	36	20	38			14	12
RPS6KA2	AGC	IPI00478653.2		7		2
RPS6KA3	AGC	IPI00020898.1		35	19	39	8		21	11
RPS6KA4	AGC	IPI00022536.1		33	21	31				35
RPS6KA5	AGC	IPI00335101.1		37		40				48
RPS6KA6	AGC	IPI00007123.1		8					2
RPS6KB1	AGC	IPI00216132.1		9		9
SGK3	AGC	IPI00655852.1		4		12				13
STK32C	AGC	IPI00328835.1		2
STK38	AGC	IPI00027251.1		24
STK38L	AGC	IPI00237011.5		15
ADCK1	Atypical	IPI00787836.1	7	16		2	12	8
ADCK4	Atypical	IPI00647707.3					2
ADCK5	Atypical	IPI00418366.5	8
ATR	Atypical	IPI00412298.3							4
BCR	Atypical	IPI00004497.2	51	45	40	42	60			42
CABC1	Atypical	IPI00176469.2	25	4			27
mTOR	Atypical	IPI00031410.1					21	16	84
PRKDC	Atypical	IPI00296337.2	60	64	28	9	178	168	175	146	14
RIOK2	Atypical	IPI00306406.4		24		5		11		43
BRSK2	CAMK	IPI00339265.3		15	2					13
CAMK1D	CAMK	IPI00170508.1		3
CAMK2B	CAMK	IPI00221305.4		10	5	3		2	4	7
CAMK2D	CAMK	IPI00828081.1	4	27	23	28		25	21	31
CAMK2G	CAMK	IPI00908444.1	4	25	22	24		22	15	26
CAMK4	CAMK	IPI00430411.1		3
CHEK1	CAMK	IPI00023664.3		24	11	15				28
CHEK2	CAMK	IPI00423156.1		34		3				2
DAPK1	CAMK	IPI00021250.3		7		22				29
DAPK3	CAMK	IPI00015213.1		3						8
KIAA0999	CAMK	IPI00657720.1	21	7			42			12
MAPKAPK3	CAMK	IPI00005777.1	19
MAPKAPK5	CAMK	IPI00160672.1				7				6
MARK1	CAMK	IPI00185037.9		17	2	8	14			19
MARK2	CAMK	IPI00555838.1		35	17	20	32	2		43	5
MARK3	CAMK	IPI00183118.4		25	7	14	23			34	2
MARK4	CAMK	IPI00064797.1		11	3	10	10			7
MELK	CAMK	IPI00006471.3		28		18	3	4		33
MKNK1	CAMK	IPI00304048.6								5
MKNK2	CAMK	IPI00396114.1								7
MYLK	CAMK	IPI00791924.2		37
MYLK3	CAMK	IPI00304648.4		10		6	5			10
NUAK1	CAMK	IPI00028566.1								2
PHKG2	CAMK	IPI00012891.1		17	8					4
PIM1	CAMK	IPI00005014.2		2					5	17
PIM2	CAMK	IPI00332692.1								10
PIM3	CAMK	IPI00384276.3								4
PRKAA1	CAMK	IPI00410287.3		35	28	36	7	20	4	30	2
PRKAA2	CAMK	IPI00307755.3		21	18	18		3		10
PRKD1	CAMK	IPI00782950.4	8	8		4				16
PRKD2	CAMK	IPI00009334.5	33	21		12				30
PRKD3	CAMK	IPI00015538.1	22	14	4	11				25
SIK1	CAMK	IPI00025679.5					2
SIK2	CAMK	IPI00465291.3	29	27	18	25	37			22
SNRK	CAMK	IPI00470811.4								4
STK11	CAMK	IPI00219072.5	17
STK17A	CAMK	IPI00646659.2		7		3				12
STK17B	CAMK	IPI00916930.1		2						7
STK33	CAMK	IPI00302351.2		27	22	22
CSNK1A1	CK1	IPI00448798.6	26	15				8		18
CSNK1D	CK1	IPI00011102.2	8	4		7		4		9
CSNK1E	CK1	IPI00027729.1	5				2	7		11
CSNK1G3	CK1	IPI00218437.2								2
CDC2	CMGC	IPI00026689.4	2	9	18	21		23	7	15
CDC2L1	CMGC	IPI00215999.1			3
CDC2L5	CMGC	IPI00456970.1						36
CDK10	CMGC	IPI00014873.2		6	11	4		11
CDK2	CMGC	IPI00031681.1		19	9	22		31	21	23	2
CDK4	CMGC	IPI00007811.1						4
CDK5	CMGC	IPI00023530.7		22	17	29		16		6
CDK6	CMGC	IPI00023529.1						5
CDK7	CMGC	IPI00000685.1		14				9
CDK8	CMGC	IPI00026791.1								2
CDK9	CMGC	IPI00552413.2		4	14	17		20	15	19
CDKL5	CMGC	IPI00746301.2		2				11		3
CLK1	CMGC	IPI00915761.1		6	4	2		3	4	8
CLK2	CMGC	IPI00028071.3		2					3
CRKRS	CMGC	IPI00021175.1			7	12		38
DYRK1A	CMGC	IPI00014344.1		2	11	11		9	17	22
DYRK1B	CMGC	IPI00000352.1								4
DYRK2	CMGC	IPI00304942.3								2
GSK3A	CMGC	IPI00292228.1	13	11	14	17		16	14	18	11
GSK3B	CMGC	IPI00216190.1	20	17	18	21		18	17	22	16
HIPK1	CMGC	IPI00747261.3		3	2	5				6
HIPK2	CMGC	IPI00289892.1		4	4	4				2
HIPK3	CMGC	IPI00099522.2			3					3
ICK	CMGC	IPI00414132.1		2				16	13	2
MAPK1	CMGC	IPI00003479.3	13	28	13	27	25	21		17	5
MAPK11	CMGC	IPI00019473.2	9				7
MAPK14	CMGC	IPI00221141.3	28				30	4
MAPK15	CMGC	IPI00165955.2			4			4	6
MAPK3	CMGC	IPI00018195.3		17		13	6	10		6
MAPK6	CMGC	IPI00003431.1				12	2			3
MAPK7	CMGC	IPI00910923.1	5	19	10	2	2	4		12
MAPK8	CMGC	IPI00220306.1	28	30	26	25	26	13		21
MAPK9	CMGC	IPI00303550.2	26	23	20	23	18	11	3	13
NLK	CMGC	IPI00008237.6	8				17			3
PCTK1	CMGC	IPI00910421.1						30		2
PCTK2	CMGC	IPI00376955.3		9				22		2
PCTK3	CMGC	IPI00414292.3						19
PFTK1	CMGC	IPI00165249.2						4
PI4KA	Lipid Kinase	IPI00070943.4		2
PIK3C3	Lipid Kinase	IPI00873758.1		16
PIP4K2A	Lipid Kinase	IPI00009688.1			18	3	2
PIP4K2B	Lipid Kinase	IPI00216470.1			16
PIP4K2C	Lipid Kinase	IPI00152303.7			28	15	10			6
PIP5K3	Lipid Kinase	IPI00396145.1	94							56
AAK1	Other	IPI00916402.1		38	29	31			7	37
AURKA	Other	IPI00298940.3	16	31	28	28	12	24		30
AURKB	Other	IPI00796914.1	21	25	28	28		10		27
BMP2K	Other	IPI00337426.1		38	30	35			16	39
BUB1	Other	IPI00783305.1	43	10						30
CAMKK1	Other	IPI00792960.2		21	10					3
CAMKK2	Other	IPI00290239.2		29	26	22		11		32
CDC7	Other	IPI00448121.1	10		2					6
CHUK	Other	IPI00005104.1		27		13				3
CSNK2A1	Other	IPI00016613.2	13	23	6	26	8	7		23
CSNK2A2	Other	IPI00020602.1	5	28	29	26	5	15		28
DSTYK	Other	IPI00465346.3								17
EIF2AK1	Other	IPI00328149.3		6		9	11
EIF2AK2	Other	IPI00019463.3		6
EIF2AK3	Other	IPI00303053.6		4
EIF2AK4	Other	IPI00163851.5		50		60	6
ERN1	Other	IPI00015974.2	2	15	11	8				10
GAK	Other	IPI00298949.1	91	76	28	41	93			43
IKBKB	Other	IPI00024709.1		25		10				6
IKBKE	Other	IPI00029045.1		10	15	3				5
NEK1	Other	IPI00747017.3		13		33
NEK2	Other	IPI00021331.1	16	12		11	24
NEK3	Other	IPI00465101.5		13	11	11
NEK6	Other	IPI00396662.2				9	3
NEK7	Other	IPI00152658.1		6	2	10
NEK9	Other	IPI00301609.8		61	43	58		28		2
PDIK1L	Other	IPI00166098.1		2						2
PIK3R4	Other	IPI00024006.3		13
PKMYT1	Other	IPI00909627.1	14	6	8	4	26
PLK1	Other	IPI00021248.1		6	11	14
PLK4	Other	IPI00410344.3	3	12	14	3				11
RNASEL	Other	IPI00015864.1	6
STK16	Other	IPI00915837.1	7	13	12	9		3		3
STK35	Other	IPI00291457.1								13
TBK1	Other	IPI00293613.2		60	55	58				62
TP53RK	Other	IPI00290305.3								10
TTK	Other	IPI00151170.4		26		8
ULK1	Other	IPI00289357.4		13	9					3
ULK3	Other	IPI00910978.1	2	24	26	24	11			26
WEE1	Other	IPI00025830.1	15	33	39	36	44
WNK1	Other	IPI00004472.1				4
MAP2K1	STE	IPI00219604.3	24	10	3	17	13
MAP2K2	STE	IPI00003783.1	20	18		16	15
MAP2K3	STE	IPI00218858.1			4	19				9
MAP2K4	STE	IPI00024674.2				19				10
MAP2K5	STE	IPI00158248.3	19	15	17	18	19			20
MAP2K6	STE	IPI00003814.1	3	14	7	17				10
MAP3K1	STE	IPI00855985.2	23	4	31	7	29			26
MAP3K15	STE	IPI00412740.5		4						5
MAP3K2	STE	IPI00513803.3	11	15	15	17	9			8
MAP3K3	STE	IPI00181703.1	6	10	5	13	6			7
MAP3K4	STE	IPI00386260.5		65	77	54	97
MAP3K5	STE	IPI00412433.1	3	12	6	25		29		44
MAP3K6	STE	IPI00418221.3		4	2	19		20		27
MAP4K2	STE	IPI00149094.4					3			23
MAP4K3	STE	IPI00217024.1		11	3	3	7			8
MAP4K4	STE	IPI00604647.1							2	39
MAP4K5	STE	IPI00294842.3		11		2	24			32
MINK1	STE	IPI00166680.1								27
OXSR1	STE	IPI00010080.2				16
PAK4	STE	IPI00014068.1		18	27	31				26	16
SLK	STE	IPI00022827.1	15	87	49	58				85
STK10	STE	IPI00304742.5		53	13					58
STK25	STE	IPI00893500.1						2
STK3	STE	IPI00411984.5		18		4				5
STK39	STE	IPI00004363.1				15
STK4	STE	IPI00011488.4		20	3	18	6			21
STRADA	STE	IPI00300700.4	14				2
STRADB	STE	IPI00032099.1	6
TAOK1	STE	IPI00002232.2		5	4	2	2			4
TAOK2	STE	IPI00006283.3		4			11
TAOK3	STE	IPI00410485.2		4	2	14	5			2
TNIK	STE	IPI00514275.2	29	13		4	4			41
ABL1	TK	IPI00221171.4	58	58	48	41	77			52
ABL2	TK	IPI00329488.4	43	31	7	11	54
AXL	TK	IPI00296992.7		23						2
BMX	TK	IPI00020899.3		8		2	15
BTK	TK	IPI00029132.3	28	61	44	60	64
CSF1R	TK	IPI00011218.1		4			16
CSK	TK	IPI00013212.1	33	31	2	4	41		3		3
DDR1	TK	IPI00657861.1	31	22	2	9	35
DDR2	TK	IPI00004409.2	27	9			15
EGFR	TK	IPI00018274.1	69	69		16
EPHA1	TK	IPI00294250.2	12	6			14
EPHA2	TK	IPI00021267.1	23				43
EPHA3	TK	IPI00298105.4	14				50
EPHA4	TK	IPI00008318.1	38	2			40
EPHA5	TK	IPI00008290.2					6
EPHA7	TK	IPI00016645.3	4	26	3	6
EPHB1	TK	IPI00008315.4	8				9
EPHB2	TK	IPI00021275.4	32				35
EPHB3	TK	IPI00289329.2	14				21
EPHB4	TK	IPI00289342.1	51	34			55
EPHB6	TK	IPI00005222.4	15	11	6		3
FER	TK	IPI00029263.2	10	54	44	49	54	22		36	4
FES	TK	IPI00294344.2		29	29	14	36
FGFR1	TK	IPI00005142.1	8	12		2	13
FGFR2	TK	IPI00218424.3	16	11		3	17
FGFR3	TK	IPI00220253.1	2	4			5
FGR	TK	IPI00016871.1	3	2			11
FLT4	TK	IPI00293565.4	27	26	20	18	22			19
FRK	TK	IPI00000885.1		12			17
FYN	TK	IPI00219012.4	33	31	15	23	41
HCK	TK	IPI00646510.2	9	23			29
IGF1R	TK	IPI00027232.3		42		23
INSR	TK	IPI00025803.3		50		29
JAK1	TK	IPI00784013.1	55	71	52	69				61
JAK2	TK	IPI00031016.1		8	14	3	5
KDR	TK	IPI00021396.1	4	12	2	4				2
KIT	TK	IPI00022296.1					27
LYN	TK	IPI00298625.2	30	43	4	23	43
MERTK	TK	IPI00029756.2		23	8	12
MET	TK	IPI00294528.1	6	26	9	5	8			2
NTRK1	TK	IPI00025076.2	18	13		7				8
PDGFRA	TK	IPI00027721.1	3				18
PDGFRB	TK	IPI00015902.3	8				30			6
PTK2	TK	IPI00413961.3	5	79	65	80	32
PTK2B	TK	IPI00029702.1	62	77	44	64	3
RET	TK	IPI00013983.1		2
SRC	TK	IPI00328867.6	19	19	8	14	19
SYK	TK	IPI00018597.1		18	26	32	19			17
TEC	TK	IPI00000878.4	7	53	48	53	40
TEK	TK	IPI00412829.2	26	18	7	2	13
TNK1	TK	IPI00022633.3	12	14	15	12	16		2	7
TNK2	TK	IPI00552750.2		10	9	2	21
TYK2	TK	IPI00022353.4	35	40	59	49				16
TYRO3	TK	IPI00030887.1		4
YES1	TK	IPI00013981.4	23	18	11	20	25			7
ACVR1	TKL	IPI00029219.1	16	12	10		17			17
ACVR1B	TKL	IPI00005732.1	9	5	5		11			5
ACVR2A	TKL	IPI00903077.1	10				19			5
ACVR2B	TKL	IPI00437565.5	15				17			2
ARAF	TKL	IPI00020578.2	6				6
BMPR1A	TKL	IPI00005731.2	11	10	2		10			6
BMPR1B	TKL	IPI00010862.2	5	3			9			2
BMPR2	TKL	IPI00783156.1		5	3	14				8
BRAF	TKL	IPI00303797.3	23	7			30
ILK	TKL	IPI00013219.1		2		2
IRAK1	TKL	IPI00293652.1		19	14	11	3			10
IRAK3	TKL	IPI00026984.1		14	9	11		4		7
IRAK4	TKL	IPI00007641.2		30	25	41				25
KIAA1804	TKL	IPI00142487.2		14	25	7				3
KSR1	TKL	IPI00651657.2				13	2
LIMK1	TKL	IPI00291702.2	28	6	3	6	19
LIMK2	TKL	IPI00025698.2	12	2			26
LRRK2	TKL	IPI00175649.3		8	34	7				2
MAP3K11	TKL	IPI00000977.1		12	27	10				4
MAP3K7	TKL	IPI00295738.1								20
RAF1	TKL	IPI00900312.1	2
RIPK2	TKL	IPI00021917.1	29	20	17		30			26
TESK1	TKL	IPI00018182.2	4		4		8
TESK2	TKL	IPI00102677.1	13				20
TGFBR1	TKL	IPI00005733.1	25	20	14	7	24		13	20
TGFBR2	TKL	IPI00164934.3	24				16	11		17
ZAK	TKL	IPI00329638.11	14				21			24
