# Supplementary material for: Chemical proteomics reveals target selectivity of clinical Jak inhibitors in human primary cells
Source: Sci Rep. 2019 Oct 2;9:14159. doi: 10.1038/s41598-019-50335-5 (PMC6775116; doi:10.1038/s41598-019-50335-5)
Supplement: Supplementary file 3 — Supplementary table 2 [file 41598_2019_50335_MOESM3_ESM.xlsx]

## Sheet: human
Name	IPI identifier	Protein.description	Targetclass	peptides_human_HEK K562 placenta	depletion.factor_human_HEK K562 placenta	competition_human_HEK K562 placenta	peptides_human_HEK K562 placenta2	depletion.factor_human_HEK K562 placenta2	competition._human_HEK K562 placenta	peptides_human_PBMCs	depletion.factor_human_PBMCs	competition_human_PBMCs	peptides_human_HEK K562 placenta MOLT4	depletion.factor_human_HEK K562 placenta MOLT4	competition_human_HEK K562 placenta MOLT4	peptides_human_HEK K562 placenta YT	depletion.factor_human_HEK K562 placenta YT	competition_human_HEK K562 placenta YT
AAK1	IPI00916402.1	AP2 ASSOCIATED KINASE 1.	KINASE	115	5.45829	0.044883	113	4.54224	0.1005	193	7.00735	0.089192	72	3.61483	0.0770385	62	4.47902	0.064474
ABL1	IPI00221171.4	ISOFORM IB OF PROTO-ONCOGENE TYROSINE-PROTEIN KINASE ABL1.	KINASE	194	2.99828	0.0595647	193	3.19857	0.0872483	56	2.97165	0.104928	132	1.77694	0.0903578	126	2.06853	0.0902961
ABL2	IPI00329488.4	ISOFORM IB OF TYROSINE-PROTEIN KINASE ABL2.	KINASE	104	3.14667	0.060911	99	3.21861	0.120377	29	5.20815	0.0568603	69	1.88386	0.107794	63	2.22607	0.0749143
ACVR1	IPI00029219.1	ACTIVIN RECEPTOR TYPE-1 PRECURSOR.	KINASE	25	4.99749	0.0261438	21	4.59077	0.0712257	44	6.72759	0.0563813	13	2.55955	0.0640405	19	4.25966	0.0489248
ACVR1B	IPI00005732.1	ISOFORM 1 OF ACTIVIN RECEPTOR TYPE 1B PRECURSOR.	KINASE, PROTEASE	17	2.91168	0.101799	9	3.41481	0.164859	7	4.35962	0.0955137	17	1.78684	0.163826	11	2.44584	0.124009
ACVR2A	IPI00903077.1	62 KDA PROTEIN.	KINASE	30	2.55908	0.0999311	22	2.25539	0.187217	12	2.26521	0.189044	27	1.66097	0.119897	21	1.72126	0.130833
ACVR2B	IPI00437565.5	ACTIVIN RECEPTOR TYPE-2B PRECURSOR.	KINASE	15	2.321	0.0684482	5	2.67987	0.103048				22	1.64397	0.142632	23	1.72737	0.157236
ADCK1	IPI00787836.1	ISOFORM 1 OF UNCHARACTERIZED AARF DOMAIN-CONTAINING PROTEIN KINASE 1 PRECURSOR.	KINASE	17	1.82379	0.141707	13	1.61601	0.283795				16	1.30039	0.219076	11	1.36779	0.253189
ADRBK1	IPI00012497.2	BETA-ADRENERGIC RECEPTOR KINASE 1.	KINASE							30	1.15616	0.909091
AKT1	IPI00012866.2	RAC-ALPHA SERINE/THREONINE-PROTEIN KINASE.	KINASE	14	1.41116	0.156578	6	1.13925	0.290664	41	1.1897	0.264237	8	1.05767	0.283201	10	1.08611	0.228571
AKT2	IPI00012870.1	RAC-BETA SERINE/THREONINE-PROTEIN KINASE.	KINASE	16	1.48409	0.248307	26	1.26755	0.556886	73	1.30597	0.291429	5	1.2654	0.286517	4	1.47433	0.231198
AKT3	IPI00872713.1	59 KDA PROTEIN.	KINASE							12	1.29393	0.345679
ARAF	IPI00020578.2	ARAF PROTEIN.	KINASE							21	1.29749	0.61326	15	1.23424	0.417021	7	1.2	0.354059
ATM	IPI00298306.3	SERINE-PROTEIN KINASE ATM.	KINASE							63	1.18387	0.80654	5	1.20357	0.587537
AURKA	IPI00298940.3	SERINE/THREONINE-PROTEIN KINASE 6.	KINASE	96	6.44388	0.044227	91	5.90034	0.0618713				55	2.97246	0.0856977	59	3.82513	0.068918
AURKB	IPI00796914.1	39 KDA PROTEIN.	KINASE	45	3.68905	0.0791826	43	3.47741	0.129916	4	2.37931	0.251208	39	2.32437	0.112798	53	3.48905	0.0737448
AURKC	IPI00099756.1	ISOFORM 1 OF SERINE/THREONINE-PROTEIN KINASE 13.	KINASE										3	2.10731	0.219926
AXL	IPI00296992.7	AXL RECEPTOR TYROSINE KINASE ISOFORM 1.	KINASE	29	2.34306	0.101331	21	2.06427	0.144689				35	1.66382	0.132524	31	1.88409	0.107026
BCR	IPI00004497.2	ISOFORM 1 OF BREAKPOINT CLUSTER REGION PROTEIN.	KINASE	129	3.34019	0.0519138	125	3.43528	0.118039	9	1.20988	0.979592	94	2.06823	0.113636	62	2.52091	0.100974
BLK	IPI00554756.2	HYPOTHETICAL PROTEIN (FRAGMENT).	KINASE							72	5.98932	0.0420978
BMP2K	IPI00337426.1	ISOFORM 1 OF BMP-2-INDUCIBLE PROTEIN KINASE.	KINASE	130	4.03288	0.0360054	126	4.32348	0.0714014	43	5.41727	0.0571049	54	2.89488	0.0568684	44	3.46421	0.0548368
BMPR1A	IPI00005731.2	BONE MORPHOGENETIC PROTEIN RECEPTOR TYPE IA PRECURSOR.	KINASE	16	3.83859	0.106439	20	3.28423	0.207202				17	2.05789	0.145615	19	3.11886	0.151423
BMPR1B	IPI00010862.2	CDNA FLJ59749, HIGHLY SIMILAR TO BONE MORPHOGENETIC PROTEIN RECEPTOR TYPE IB.	KINASE	8	3.12616	0.0722175	5	3.1271	0.104677				8	1.79886	0.151818	11	2.39936	0.165113
BMPR2	IPI00783156.1	BONE MORPHOGENETIC PROTEIN RECEPTOR TYPE-2 PRECURSOR.	KINASE	13	1.6973	0.130573	13	1.49632	0.181307	19	1.34231	0.252149	12	1.24906	0.1571	14	1.29673	0.211337
BMX	IPI00020899.3	CYTOPLASMIC TYROSINE-PROTEIN KINASE BMX.	KINASE	11	3.21291	0.0218541	6	2.40462	0.21881	19	3.16409	0.0861057	10	1.78002	0.212537	10	2.059	0.170487
BRAF	IPI00303797.3	B-RAF PROTO-ONCOGENE SERINE/THREONINE-PROTEIN KINASE.	KINASE	66	1.33551	0.0674279	57	1.31172	0.145754	62	1.81638	0.117486	32	1.12121	0.278378	35	1.32053	0.187537
BRD2	IPI00440502.3	ISOFORM 2 OF BROMODOMAIN-CONTAINING PROTEIN 2.	KINASE, BROMO							6	1.29977	0.834507
BRD4	IPI00440727.1	ISOFORM 1 OF BROMODOMAIN-CONTAINING PROTEIN 4.	KINASE, BROMO							5	1.16887	0.798867
BRSK1	IPI00148020.2	ISOFORM 1 OF BR SERINE/THREONINE-PROTEIN KINASE 1.	KINASE	2	2.43975	0.0692752
BRSK2	IPI00339265.3	ISOFORM 5 OF BR SERINE/THREONINE-PROTEIN KINASE 2.	KINASE	15	2.26203	0.220646	12	2.04382	0.178038				12	1.81588	0.200133	14	2.40803	0.0731636
BTK	IPI00029132.3	TYROSINE-PROTEIN KINASE BTK.	KINASE	319	3.5552	0.0410009	362	3.392	0.0748821	448	3.91059	0.0469314	140	2.26663	0.0771373	138	2.69048	0.069992
BUB1	IPI00783305.1	MITOTIC CHECKPOINT SERINE/THREONINE-PROTEIN KINASE BUB1.	KINASE	41	3.29603	0.0954018	37	3.08571	0.163889				48	1.86703	0.121365	24	3.6872	0.103505
CABC1	IPI00176469.2	ISOFORM 1 OF CHAPERONE-ACTIVITY OF BC1 COMPLEX-LIKE, MITOCHONDRIAL PRECURSOR.	KINASE	72	1.74823	0.0624639	65	1.9181	0.138113	71	2.08915	0.122449	45	1.32602	0.14627	39	1.60571	0.133641
CAMK1	IPI00028296.1	CALCIUM/CALMODULIN-DEPENDENT PROTEIN KINASE TYPE 1.	KINASE	6	1.68543	0.149312	3	1.61667	0.393471	3	1.3771	0.288509
CAMK1D	IPI00170508.1	ISOFORM 1 OF CALCIUM/CALMODULIN-DEPENDENT PROTEIN KINASE TYPE 1D.	KINASE							29	1.19878	0.115059	4	1.20485	0.302013
CAMK2B	IPI00221305.4	CALCIUM/CALMODULIN-DEPENDENT PROTEIN KINASE IIB ISOFORM 1.	KINASE	9	4.99145	0.0547945	12	2.65738	0.234801				6	3.51169	0.155325	3	3.24812	0.208333
CAMK2D	IPI00828081.1	ISOFORM DELTA 4 OF CALCIUM/CALMODULIN-DEPENDENT PROTEIN KINASE TYPE II DELTA CHAIN.	KINASE	194	10.5497	0.0251099	211	9	0.0603448	160	4.5411	0.0542986	100	4.29266	0.107732	126	5.71459	0.0802812
CAMK2G	IPI00908444.1	ISOFORM 6 OF CALCIUM/CALMODULIN-DEPENDENT PROTEIN KINASE TYPE II GAMMA CHAIN.	KINASE	274	6.05307	0.0396862	276	5.43176	0.0712654	222	3.14085	0.0515695	112	3.55088	0.101779	137	4.73464	0.0912488
CAMK4	IPI00430411.1	CALCIUM/CALMODULIN-DEPENDENT PROTEIN KINASE TYPE IV.	KINASE							15	1.55249	0.30605
CAMKK1	IPI00792960.2	60 KDA PROTEIN.	KINASE	26	1.54235	0.063358	30	1.54342	0.10172	7	1.53178	0.319838	19	1.33158	0.13834	10	1.61228	0.0948469
CAMKK2	IPI00290239.2	ISOFORM 1 OF CALCIUM/CALMODULIN-DEPENDENT PROTEIN KINASE KINASE 2.	KINASE	70	3.33934	0.0294551	62	3.13739	0.0761383	71	3.97674	0.0558804	46	2.14443	0.0957265	43	2.81128	0.0655133
CASK	IPI00877929.1	ISOFORM 4 OF PERIPHERAL PLASMA MEMBRANE PROTEIN CASK.	KINASE							8	1.69903	0.285714
CDC2	IPI00026689.4	HYPOTHETICAL PROTEIN DKFZP686L20222.	KINASE	85	1.46798	0.0564464	75	1.53263	0.159048	8	1.23051	0.165289	22	0.986979	0.186204	27	1.26027	0.134933
CDC2L1	IPI00215999.1	ISOFORM SV9 OF PITSLRE SERINE/THREONINE-PROTEIN KINASE CDC2L1.	KINASE	6	1.63443	0.27417	5	1.35878	0.446629	19	1.20739	0.724706	7	1.42076	0.29615
CDC2L5	IPI00456970.1	ISOFORM 1 OF CELL DIVISION CYCLE 2-LIKE PROTEIN KINASE 5.	KINASE	8	1.50671	0.176701	10	1.22904	0.231425	30	1.21267	0.19403	11	1.30609	0.284199	5	1.04048	0.119252
CDC2L6	IPI00250316.1	ISOFORM 1 OF CELL DIVISION CYCLE 2-LIKE PROTEIN KINASE 6.	KINASE				9	1.41814	0.260797	8	1.21542	0.343284
CDC42BPA	IPI00903296.1	ISOFORM 6 OF SERINE/THREONINE-PROTEIN KINASE MRCK ALPHA.	KINASE	13	1.44519	0.108359	13	1.30788	0.514124	16	1.24384	0.171806				10	1.17591	0.167116
CDC42BPB	IPI00477763.4	SERINE/THREONINE-PROTEIN KINASE MRCK BETA.	KINASE	26	1.49293	0.151515	17	1.19284	0.295612	113	1.12396	0.0973506				36	1.11989	0.135175
CDC42BPG	IPI00454910.1	SERINE/THREONINE-PROTEIN KINASE MRCK GAMMA.	KINASE	13	1.41245	0.235656	13	1.49795	0.183214
CDC7	IPI00448121.1	CELL DIVISION CYCLE 7-RELATED PROTEIN KINASE.	KINASE													5	1.01069	0.221154
CDK10	IPI00014873.2	ISOFORM 1 OF CELL DIVISION PROTEIN KINASE 10.	KINASE	7	2.63961	0.123001				14	2.85163	0.0801249	11	1.8882	0.231908	7	1.96861	0.168565
CDK2	IPI00031681.1	CELL DIVISION PROTEIN KINASE 2.	KINASE	164	3.04412	0.0358056	214	3.2684	0.0446482	35	3.13314	0.0831826	73	2.16367	0.0878477	64	2.42178	0.0714706
CDK4	IPI00007811.1	CELL DIVISION PROTEIN KINASE 4.	KINASE	6	1.60511	0.279646
CDK5	IPI00023530.7	CELL DIVISION PROTEIN KINASE 5.	KINASE	140	2.17627	0.0437327	176	2.02039	0.0738184	78	1.7101	0.0787671	68	1.39191	0.111875	75	1.63663	0.0877694
CDK6	IPI00023529.1	CELL DIVISION PROTEIN KINASE 6.	KINASE	9	1.48295	0.505747	4	1.17754	1.12	4	1.23048	0.785498	44	1.15106	0.0931507
CDK7	IPI00000685.1	CELL DIVISION PROTEIN KINASE 7.	KINASE	32	1.45029	0.11828	32	1.29335	0.173387	26	1.38985	0.147935	12	1.04346	0.155544	11	1.13872	0.0768796
CDK8	IPI00026791.1	CELL DIVISION PROTEIN KINASE 8.	KINASE	7	1.60241	0.142174
CDK9	IPI00552413.2	ISOFORM 2 OF CELL DIVISION PROTEIN KINASE 9.	KINASE	86	2.38627	0.0564016	73	2.56301	0.0644991	74	2.67521	0.0367412	37	1.68202	0.0677966	41	1.99619	0.0640732
CDKL5	IPI00746301.2	CYCLIN-DEPENDENT KINASE-LIKE 5.	KINASE	11	2.4761	0.161841							11	2.09651	0.133275	9	2.68257	0.0937601
CHEK1	IPI00023664.3	SERINE/THREONINE-PROTEIN KINASE CHK1.	KINASE	39	2.91399	0.0573793	34	2.92687	0.114542	12	3.249	0.173053	35	1.85207	0.0943396	27	2.40126	0.0694081
CHEK2	IPI00423156.1	ISOFORM 9 OF SERINE/THREONINE-PROTEIN KINASE CHK2.	KINASE	42	1.50963	0.0491599	37	1.26722	0.190432	36	1.30168	0.0872675	21	0.879614	0.154506	16	1.2309	0.0829337
CHUK	IPI00005104.1	INHIBITOR OF NUCLEAR FACTOR KAPPA-B KINASE SUBUNIT ALPHA.	KINASE	14	1.37157	0.0981818	9	1.11623	0.441652	53	1.15909	0.294118	8	1.1622	0.472193	26	0.957875	0.33652
CIT	IPI00719285.1	CITRON.	KINASE	75	1.32955	0.148599	56	1.27224	0.21155	25	1.35659	0.194286	83	1.16485	0.168329	84	1.09714	0.13125
CLK1	IPI00915761.1	CDNA FLJ56064, HIGHLY SIMILAR TO DUAL SPECIFICITY PROTEIN KINASE CLK1.	KINASE	14	2.82762	0.0671978	10	2.38125	0.154856	44	3.62416	0.0722222	10	2.29741	0.0867725	10	2.83953	0.0849298
CLK2	IPI00028071.3	ISOFORM LONG OF DUAL SPECIFICITY PROTEIN KINASE CLK2.	KINASE				5	1.67778	0.279617	14	3.3905	0.0840467				7	2.81423	0.126018
CLK3	IPI00847415.1	ISOFORM 4 OF DUAL SPECIFICITY PROTEIN KINASE CLK3.	KINASE							23	1.55043	0.0705623
CLK4	IPI00180143.2	DUAL SPECIFICITY PROTEIN KINASE CLK4.	KINASE							3	3.33914	0.0680758
CRKRS	IPI00021175.1	CELL DIVISION CYCLE 2-RELATED PROTEIN KINASE 7.	KINASE	33	1.38307	0.0869565	35	1.5091	0.168849	115	1.21673	0.117647	48	1.07221	0.154997	29	1.20917	0.143652
CSF1R	IPI00011218.1	MACROPHAGE COLONY-STIMULATING FACTOR 1 RECEPTOR PRECURSOR.	KINASE	17	1.55546	0.121614	13	1.51224	0.144014							3	1.17946	0.272823
CSK	IPI00013212.1	TYROSINE-PROTEIN KINASE CSK.	KINASE	359	2.14286	0.0380952	373	2.26445	0.063357	654	2.30556	0.144578	118	1.3873	0.16839	180	1.89171	0.135361
CSNK1A1	IPI00448798.6	ISOFORM 2 OF CASEIN KINASE I ISOFORM ALPHA.	KINASE	66	1.45436	0.0689004	51	1.36822	0.134844	84	1.41549	0.243781	27	1.11856	0.119914	26	1.45755	0.0973716
CSNK1D	IPI00011102.2	ISOFORM 1 OF CASEIN KINASE I ISOFORM DELTA.	KINASE	34	1.97538	0.0758048	24	1.88693	0.142921	53	2.21547	0.239401	38	1.58681	0.156971	13	1.72422	0.143043
CSNK1E	IPI00027729.1	CASEIN KINASE I ISOFORM EPSILON.	KINASE	70	1.86395	0.0706648	72	1.4922	0.302281	7	1.63584	0.353357	9	1.3765	0.132404	39	1.60102	0.136146
CSNK1G1	IPI00791893.1	CASEIN KINASE I GAMMA 1 ISOFORM.	KINASE							10	1.06093	0.297297	5	1.35272	0.207188
CSNK1G2	IPI00297767.3	CASEIN KINASE I ISOFORM GAMMA-2.	KINASE							8	1.13673	0.641509
CSNK1G3	IPI00218437.2	ISOFORM 2 OF CASEIN KINASE I ISOFORM GAMMA-3.	KINASE	9	1.51092	0.131257	4	1.24231	0.237624	28	1.18121	0.238636
CSNK2A1	IPI00016613.2	CSNK2A1 PROTEIN.	KINASE	201	1.76754	0.102343	205	1.61773	0.140527	163	1.73475	0.0695719	107	1.27913	0.0626679	105	1.5133	0.0529473
CSNK2A2	IPI00020602.1	CASEIN KINASE II SUBUNIT ALPHA.	KINASE	244	2.05994	0.0441501	262	2.09249	0.078198	192	2.13281	0.0420813	106	1.41919	0.0852619	101	1.78531	0.0722574
DAPK1	IPI00021250.3	DEATH-ASSOCIATED PROTEIN KINASE 1.	KINASE	39	1.4123	0.123701	30	1.55482	0.157123	23	1.53521	0.0940367
DAPK2	IPI00033388.1	DEATH-ASSOCIATED PROTEIN KINASE 2.	KINASE							8	1.57939	0.0620321
DAPK3	IPI00015213.1	DEATH-ASSOCIATED PROTEIN KINASE 3.	KINASE	16	1.21029	0.225	14	0.944316	0.437346
DDR1	IPI00657861.1	DISCOIDIN DOMAIN RECEPTOR FAMILY, MEMBER 1 ISOFORM C.	KINASE	32	2.19777	0.100135	24	1.98305	0.161325	7	2.26852	0.179592	32	1.56467	0.182796	28	1.48188	0.166759
DDR2	IPI00004409.2	DISCOIDIN DOMAIN-CONTAINING RECEPTOR 2.	KINASE	8	2.06293	0.155172							6	1.72235	0.130172	7	1.67679	0.111871
DSTYK	IPI00465346.3	ISOFORM 1 OF RECEPTOR-INTERACTING SERINE/THREONINE-PROTEIN KINASE 5.	KINASE	16	1.50271	0.128613	13	1.46262	0.261981				13	1.29921	0.222727	11	1.36541	0.234899
DYRK1A	IPI00014344.1	ISOFORM LONG OF DUAL SPECIFICITY TYROSINE-PHOSPHORYLATION-REGULATED KINASE 1A.	KINASE	35	2.03058	0.0500685	30	2.09562	0.177399	73	2.72519	0.117647	26	1.52736	0.060806	24	2.01197	0.0691022
DYRK1B	IPI00000352.1	ISOFORM 1 OF DUAL SPECIFICITY TYROSINE-PHOSPHORYLATION-REGULATED KINASE 1B.	KINASE	3	2.19456	0.110821				11	2.65663	0.244898	4	1.68559	0.221071	2	1.88728	0.215926
DYRK2	IPI00304942.3	ISOFORM 1 OF DUAL SPECIFICITY TYROSINE-PHOSPHORYLATION-REGULATED KINASE 2.	KINASE	8	1.65211	0.224248				7	3.28228	0.0695334				3	1.82085	0.0921288
EGFR	IPI00018274.1	ISOFORM 1 OF EPIDERMAL GROWTH FACTOR RECEPTOR PRECURSOR.	KINASE	285	1.59345	0.0528071	257	1.73244	0.120899				66	1.2818	0.115461	58	1.31281	0.142589
EIF2AK1	IPI00328149.3	ISOFORM 1 OF EUKARYOTIC TRANSLATION INITIATION FACTOR 2-ALPHA KINASE 1.	KINASE	22	1.5331	0.0734848	17	1.32284	0.263766				12	1.0557	0.235779	11	1.37705	0.139752
EIF2AK2	IPI00019463.3	INTERFERON-INDUCED, DOUBLE-STRANDED RNA-ACTIVATED PROTEIN KINASE.	KINASE	10	1.18528	0.105322				18	1.21488	0.329932
EIF2AK4	IPI00163851.5	ISOFORM 1 OF EUKARYOTIC TRANSLATION INITIATION FACTOR 2-ALPHA KINASE 4.	KINASE	116	1.43998	0.0679887	93	1.51265	0.13014	103	1.48113	0.111465	74	1.17108	0.155514	67	1.24611	0.134251
EPHA1	IPI00294250.2	EPHRIN TYPE-A RECEPTOR 1 PRECURSOR.	KINASE	5	2.84314	0.0965517	4	1.77983	0.313929	30	4.26147	0.10549	11	1.73441	0.192667	8	1.97087	0.200328
EPHA2	IPI00021267.1	EPHRIN TYPE-A RECEPTOR 2 PRECURSOR.	KINASE	35	2.56522	0.0684746	25	2.55393	0.184567				34	1.74693	0.0828595	33	1.80989	0.0829016
EPHA3	IPI00298105.4	ISOFORM 1 OF EPHRIN TYPE-A RECEPTOR 3 PRECURSOR.	KINASE	54	1.67213	0.0819964	41	1.82394	0.1287				42	1.21258	0.24686	27	1.2238	0.246409
EPHA4	IPI00008318.1	EPHRIN TYPE-A RECEPTOR 4 PRECURSOR.	KINASE	32	2.29592	0.0451852	24	2.3374	0.221449	28	2.138	0.107249	34	1.73906	0.123566	36	1.8705	0.132544
EPHA5	IPI00008290.2	ISOFORM 1 OF EPHRIN TYPE-A RECEPTOR 5.	KINASE										6	2.18713	0.0776699	10	1.86054	0.169409
EPHA7	IPI00016645.3	ISOFORM 1 OF EPHRIN TYPE-A RECEPTOR 7 PRECURSOR.	KINASE	42	1.52953	0.0632911	42	1.98948	0.0808668				26	1.16365	0.124245	21	1.40151	0.128021
EPHB1	IPI00008315.4	ISOFORM 1 OF EPHRIN TYPE-B RECEPTOR 1 PRECURSOR.	KINASE										13	2.17652	0.10023	28	2.06572	0.104712
EPHB2	IPI00021275.4	ISOFORM 1 OF EPHRIN TYPE-B RECEPTOR 2 PRECURSOR.	KINASE	41	2.2687	0.0659545	32	2.27359	0.159515	6	4.23839	0.0350621	38	1.55008	0.173398	37	1.62998	0.181018
EPHB3	IPI00289329.2	EPHRIN TYPE-B RECEPTOR 3 PRECURSOR.	KINASE	14	1.58612	0.0828125	9	1.6876	0.198473				9	1.0659	0.432767
EPHB4	IPI00289342.1	EPHRIN TYPE-B RECEPTOR 4 PRECURSOR.	KINASE	110	2.5815	0.0546256	101	2.94746	0.0859147	3	1.81208	0.288889	71	1.8286	0.105904	65	1.84155	0.118564
EPHB6	IPI00005222.4	EPHRIN TYPE-B RECEPTOR 6.	KINASE	22	1.73619	0.126166	16	1.82569	0.265614	5	3.53131	0.0644815	38	1.30265	0.147433	31	1.31964	0.180573
ERBB4	IPI00016371.1	ISOFORM JM-A OF RECEPTOR TYROSINE-PROTEIN KINASE ERBB-4 PRECURSOR.	KINASE	6	1.76977	0.143655							4	1.21259	0.136045
ERN1	IPI00015974.2	ISOFORM 1 OF SERINE/THREONINE-PROTEIN KINASE/ENDORIBONUCLEASE IRE1.	KINASE	19	1.39254	0.0889764	20	1.49218	0.22021	20	1.62088	0.0962712	14	1.20882	0.174024	8	1.50567	0.166846
FER	IPI00029263.2	PROTO-ONCOGENE TYROSINE-PROTEIN KINASE FER.	KINASE	188	3.46809	0.0376862	157	3.4968	0.0732601	80	3.10626	0.0525351	106	2.14975	0.0789474	131	2.39343	0.070901
FES	IPI00294344.2	PROTO-ONCOGENE TYROSINE-PROTEIN KINASE FES/FPS.	KINASE	40	3.0084	0.0630487	34	3.08901	0.101032	253	2.30643	0.0714286	20	1.84491	0.119152	17	2.22389	0.103166
FGFR1	IPI00005142.1	ISOFORM 1 OF BASIC FIBROBLAST GROWTH FACTOR RECEPTOR 1 PRECURSOR.	KINASE	10	2.37655	0.0417778	7	2.98539	0.0249572				33	1.48612	0.172569	14	2.55501	0.113208
FGFR2	IPI00218424.3	FIBROBLAST GROWTH FACTOR RECEPTOR 2 ISOFORM 2 PRECURSOR.	KINASE	11	2.68824	0.0267088	8	3.24812	0.0344982				13	1.79149	0.0861045	19	2.2267	0.0599514
FGFR3	IPI00220253.1	ISOFORM 2 OF FIBROBLAST GROWTH FACTOR RECEPTOR 3 PRECURSOR.	KINASE	30	1.63793	0.120301	27	1.95113	0.136364	9	2.45491	0.0251489	7	1.30944	0.153684	7	1.64736	0.126402
FGR	IPI00016871.1	PROTO-ONCOGENE TYROSINE-PROTEIN KINASE FGR.	KINASE	5	2.89427	0.126332	4	2.81122	0.124622	285	4.95888	0.0451078	8	1.86103	0.158584	30	2.61759	0.12533
FLT1	IPI00018335.4	ISOFORM FLT1 OF VASCULAR ENDOTHELIAL GROWTH FACTOR RECEPTOR 1 PRECURSOR.	KINASE	2	1.63111	0.33515
FLT4	IPI00293565.4	FMS-RELATED TYROSINE KINASE 4 ISOFORM 1.	KINASE	35	3.09579	0.0856851	34	3.4258	0.0702152				6	2.51445	0.0695067	7	2.60718	0.0910134
FPGT	IPI00021943.4	FUCOSE-1-PHOSPHATE GUANYLYLTRANSFERASE.	KINASE							8	1.70036	0.598726
FRK	IPI00000885.1	TYROSINE-PROTEIN KINASE FRK.	KINASE	16	2.70378	0.0705882	10	2.06958	0.235897				9	1.88318	0.185608	7	2.05348	0.140541
FYN	IPI00219012.4	ISOFORM 1 OF PROTO-ONCOGENE TYROSINE-PROTEIN KINASE FYN.	KINASE	63	3.65524	0.0375	109	3.32041	0.0611791	154	4.97158	0.0507324	88	2.22835	0.0825126	71	3.07486	0.0674559
GAK	IPI00298949.1	CYCLIN G-ASSOCIATED KINASE.	KINASE	279	3.22472	0.0377774	263	3.62851	0.0603832	155	5.23636	0.0611111	175	2.10416	0.0753028	150	2.51765	0.0633341
GRK6	IPI00220242.6	ISOFORM GRK6B OF G PROTEIN-COUPLED RECEPTOR KINASE 6.	KINASE							34	1.22274	0.3074
GSK3A	IPI00292228.1	GLYCOGEN SYNTHASE KINASE-3 ALPHA.	KINASE	105	3.42701	0.0340788	228	3.2129	0.100402	69	3.76446	0.0987925	32	2.5681	0.121517	34	2.61957	0.132089
GSK3B	IPI00216190.1	ISOFORM 2 OF GLYCOGEN SYNTHASE KINASE-3 BETA.	KINASE	165	3.30847	0.0430328	94	3.29204	0.077957	147	4.04598	0.09375	108	2.47533	0.115271	87	2.84815	0.113921
HCK	IPI00646510.2	ISOFORM P60-HCK OF TYROSINE-PROTEIN KINASE HCK.	KINASE	37	2.36059	0.051039	25	2.19217	0.160173	228	2.65499	0.0778364	31	1.56462	0.109062	31	2.15245	0.0803383
HIPK1	IPI00747261.3	CDNA FLJ57817, HIGHLY SIMILAR TO HOMEODOMAIN-INTERACTING PROTEIN KINASE 1.	KINASE	18	2.33562	0.0765081				13	3.52415	0.0712817	14	1.67614	0.145471	13	2.17014	0.0784024
HIPK2	IPI00289892.1	ISOFORM 1 OF HOMEODOMAIN-INTERACTING PROTEIN KINASE 2.	KINASE				11	3.45857	0.129248	12	3.63251	0.142023	16	2.04282	0.0889518	15	2.63631	0.0623166
HIPK3	IPI00099522.2	ISOFORM 1 OF HOMEODOMAIN-INTERACTING PROTEIN KINASE 3.	KINASE	9	2.78313	0.131602				7	3.16058	0.180139	8	2.04378	0.137293	5	2.78605	0.0859269
ICK	IPI00414132.1	ISOFORM 1 OF SERINE/THREONINE-PROTEIN KINASE ICK.	KINASE	12	2.50237	0.0909091							8	2.25248	0.125275	5	2.41266	0.19457
IGF1R	IPI00027232.3	INSULIN-LIKE GROWTH FACTOR 1 RECEPTOR PRECURSOR.	KINASE	65	1.5412	0.0906208	58	1.50421	0.161997	9	1.47811	0.125285	44	1.10896	0.190045	37	1.21589	0.252931
IKBKB	IPI00024709.1	INHIBITOR OF NUCLEAR FACTOR KAPPA-B KINASE SUBUNIT BETA.	KINASE				6	1.12997	0.431925	88	1.15868	0.273902	10	1.2402	0.455863	20	1.06063	0.387528
IKBKE	IPI00029045.1	INHIBITOR OF NUCLEAR FACTOR KAPPA-B KINASE SUBUNIT EPSILON.	KINASE	16	2.24213	0.110623	10	1.95118	0.363196	112	2.22632	0.0780142	27	1.55081	0.170567	41	1.71952	0.149727
ILK	IPI00013219.1	INTEGRIN-LINKED PROTEIN KINASE.	KINASE	14	1.65479	0.31457	13	1.34318	0.690355	151	1.21122	0.457766	3	1.55399	0.292044	15	1.65711	0.193202
INSR	IPI00025803.3	INSULIN RECEPTOR.	KINASE	75	1.4971	0.112294	57	1.48936	0.168473	32	1.4903	0.09375	50	1.11447	0.211299	25	1.23051	0.156754
IRAK1	IPI00293652.1	ISOFORM 1 OF INTERLEUKIN-1 RECEPTOR-ASSOCIATED KINASE 1.	KINASE	19	2.14648	0.106299	14	1.93854	0.228534	17	2.69677	0.22488	20	1.55843	0.19914	14	1.88023	0.144321
IRAK3	IPI00026984.1	INTERLEUKIN-1 RECEPTOR-ASSOCIATED KINASE 3.	KINASE	7	3.86789	0.0967742	6	3.55837	0.178239	44	8.35432	0.0339993	7	3.84316	0.0806794	8	3.03101	0.109609
IRAK4	IPI00007641.2	INTERLEUKIN-1 RECEPTOR-ASSOCIATED KINASE 4.	KINASE	140	2.16227	0.0476836	133	2.1954	0.106108	148	2.19675	0.0618652	46	1.41383	0.10798	47	1.60373	0.0834575
ITK	IPI00004566.1	TYROSINE-PROTEIN KINASE ITK/TSK.	KINASE							95	6.53304	0.0472016	45	3.01448	0.0604242	25	3.70265	0.0736573
JAK1	IPI00784013.1	JANUS KINASE 1.	KINASE	128	5.46073	0.0437956	116	5.16784	0.0906114	250	5.99129	0.0465252	132	3.21093	0.0781915	132	3.3967	0.0817787
JAK2	IPI00031016.1	TYROSINE-PROTEIN KINASE JAK2.	KINASE	13	1.74326	0.181818	6	2.18923	0.214096	23	2.21387	0.211488	38	1.4749	0.153927	29	1.71341	0.16368
JAK3	IPI00219418.2	ISOFORM 3 OF TYROSINE-PROTEIN KINASE JAK3.	KINASE							142	2.76265	0.0811164	50	1.31772	0.161837	115	1.74591	0.0958666
KALRN	IPI00607777.2	KALIRIN, RHOGEF KINASE ISOFORM 1.	KINASE							18	2.80833	0.312562
KIAA0999	IPI00657720.1	PROTEIN.	KINASE	82	1.9	0.0677131	68	1.98275	0.125	65	3.23629	0.0475998	41	1.49329	0.124045	49	1.7669	0.12359
KIAA1804	IPI00142487.2	ISOFORM 1 OF MITOGEN-ACTIVATED PROTEIN KINASE KINASE KINASE.	KINASE	33	2.14366	0.070206	25	1.96784	0.174344	15	2.18553	0.146763	17	1.60973	0.0964029	15	1.95334	0.0708965
KIT	IPI00022296.1	MAST/STEM CELL GROWTH FACTOR RECEPTOR PRECURSOR.	KINASE	21	1.43769	0.0720627	18	1.31155	0.312292				26	1.23944	0.156566	25	1.15307	0.143719
KSR1	IPI00651657.2	ISOFORM 1 OF KINASE SUPPRESSOR OF RAS 1.	KINASE	10	1.30178	0.0893921	13	1.48414	0.319703	30	1.35227	0.144058				8	1.16885	0.132816
LATS1	IPI00005858.1	ISOFORM 1 OF SERINE/THREONINE-PROTEIN KINASE LATS1.	KINASE	62	1.42984	0.0583678	63	1.38059	0.141488	43	2.81342	0.0719774	36	1.11964	0.162602	44	1.20109	0.122365
LATS2	IPI00016690.2	SERINE/THREONINE-PROTEIN KINASE LATS2.	KINASE							8	1.61285	0.208376
LCK	IPI00515097.3	ISOFORM 3 OF PROTO-ONCOGENE TYROSINE-PROTEIN KINASE LCK.	KINASE	7	1.88474	0.257851				352	5.11711	0.041656	95	2.16869	0.0595975
LIMK1	IPI00291702.2	ISOFORM 1 OF LIM DOMAIN KINASE 1.	KINASE	25	1.84242	0.157895	12	1.67366	0.239624	80	3.55357	0.0737018	22	1.53237	0.241784	50	2.44771	0.0974633
LIMK2	IPI00025698.2	LIM DOMAIN KINASE 2 ISOFORM 1.	KINASE	39	1.90325	0.0372526	42	1.8682	0.111495	30	2.06863	0.0947867	18	1.38601	0.212518	17	1.58358	0.132593
LOC100128443	IPI00914890.1	ISOFORM 1 OF MICROTUBULE-ASSOCIATED SERINE/THREONINE-PROTEIN KINASE 4.	KINASE	15	1.99017	0.0304917	20	2.05736	0.075309	16	2.31852	0.178914	11	1.43081	0.0840738	14	2.09091	0.132285
LRRK2	IPI00175649.3	LEUCINE-RICH REPEAT SERINE/THREONINE-PROTEIN KINASE 2.	KINASE							271	3.58464	0.0516129	17	1.64651	0.278719	13	1.87811	0.174459
LTK	IPI00021365.2	ISOFORM LAMBDA P2 OF LEUKOCYTE TYROSINE KINASE RECEPTOR PRECURSOR.	KINASE							3	2.22566	0.254473
LYN	IPI00298625.2	ISOFORM LYN A OF TYROSINE-PROTEIN KINASE LYN.	KINASE	216	2.53187	0.0566483	217	2.54528	0.0956264	539	3.30284	0.0544413	81	1.68172	0.0823066	99	2.36722	0.0757539
MAP2K1	IPI00219604.3	DUAL SPECIFICITY MITOGEN-ACTIVATED PROTEIN KINASE KINASE 1.	KINASE	45	1.21755	0.0493583	35	1.26521	0.0820513	81	1.30583	0.0743494	22	0.896473	0.368932	26	1.09414	0.127324
MAP2K2	IPI00003783.1	DUAL SPECIFICITY MITOGEN-ACTIVATED PROTEIN KINASE KINASE 2.	KINASE	74	1.27536	0.0573123	69	1.17197	0.195081	121	1.33985	0.0599676	8	0.845056	0.209312	10	1.15535	0.0951773
MAP2K3	IPI00218858.1	ISOFORM 2 OF DUAL SPECIFICITY MITOGEN-ACTIVATED PROTEIN KINASE KINASE 3.	KINASE	13	1.50804	0.183369	11	1.27338	0.212806	95	1.31924	0.125967	15	1.05672	0.290548	11	1.21789	0.246996
MAP2K4	IPI00024674.2	CDNA FLJ16780 FIS, CLONE BRTHA2034874, HIGHLY SIMILAR TO DUAL SPECIFICITY MITOGEN-ACTIVATED PROTEIN KINASE KINASE 4.	KINASE	35	1.6754	0.0962696	33	1.56133	0.162254	84	1.32604	0.11994	15	1.25605	0.352208	23	1.37317	0.221675
MAP2K5	IPI00158248.3	ISOFORM B OF DUAL SPECIFICITY MITOGEN-ACTIVATED PROTEIN KINASE KINASE 5.	KINASE	38	2.00997	0.0471172	34	2.05664	0.121896	46	3.27778	0.101695	37	1.41437	0.128798	44	2.14477	0.10785
MAP2K6	IPI00003814.1	ISOFORM 1 OF DUAL SPECIFICITY MITOGEN-ACTIVATED PROTEIN KINASE KINASE 6.	KINASE	46	1.56294	0.0782998	42	1.55758	0.188067	132	2.1706	0.0485623	34	0.988414	0.114818	19	1.33218	0.081039
MAP3K1	IPI00855985.2	MITOGEN-ACTIVATED PROTEIN KINASE KINASE KINASE 1.	KINASE	41	3.125	0.06	33	2.97905	0.138107	37	3.64103	0.457746	29	2.27396	0.163817	22	2.42478	0.145985
MAP3K11	IPI00000977.1	MITOGEN-ACTIVATED PROTEIN KINASE KINASE KINASE 11.	KINASE	24	2.43566	0.0475472	19	2.33268	0.110414	30	2.29359	0.06827	23	1.76086	0.094811	23	1.99177	0.11641
MAP3K15	IPI00412740.5	ISOFORM 1 OF MITOGEN-ACTIVATED PROTEIN KINASE KINASE KINASE 15.	KINASE										7	1.56705	0.189487
MAP3K2	IPI00513803.3	MITOGEN-ACTIVATED PROTEIN KINASE KINASE KINASE 2.	KINASE	37	1.96571	0.0348837	24	1.78709	0.144474	89	2.73145	0.0698577	33	1.33631	0.160643	27	1.93949	0.101308
MAP3K3	IPI00181703.1	MITOGEN-ACTIVATED PROTEIN KINASE KINASE KINASE 3 ISOFORM 1.	KINASE	23	1.97853	0.0925186	34	1.68111	0.152241	44	3.76923	0.102041	16	1.3295	0.160423	14	1.68442	0.110206
MAP3K4	IPI00386260.5	MITOGEN-ACTIVATED PROTEIN KINASE KINASE KINASE 4 ISOFORM A.	KINASE	114	2.17803	0.0605217	119	2.35377	0.115431	28	3.40493	0.157187	92	1.61787	0.113592	82	1.64826	0.133995
MAP3K5	IPI00412433.1	MITOGEN-ACTIVATED PROTEIN KINASE KINASE KINASE 5.	KINASE	57	1.8157	0.0600429	56	2.02923	0.110425	111	1.49474	0.164319	48	1.58828	0.127563	33	1.52568	0.180516
MAP3K6	IPI00418221.3	ISOFORM 1 OF MITOGEN-ACTIVATED PROTEIN KINASE KINASE KINASE 6.	KINASE	26	1.7802	0.160147	27	1.9191	0.129412				23	1.56543	0.153523	4	1.26993	0.293866
MAP3K7	IPI00295738.1	ISOFORM 1B OF MITOGEN-ACTIVATED PROTEIN KINASE KINASE KINASE 7.	KINASE	30	1.46521	0.0786571	24	1.49184	0.12274	30	1.50685	0.345455	18	1.19027	0.121437	14	1.44746	0.124038
MAP3K9	IPI00179189.7	ISOFORM 2 OF MITOGEN-ACTIVATED PROTEIN KINASE KINASE KINASE 9.	KINASE	4	2.9256	0.22177							10	2.4458	0.110357
MAP4K1	IPI00020258.3	MITOGEN-ACTIVATED PROTEIN KINASE KINASE KINASE KINASE 1.	KINASE							140	2.53846	0.0641195	41	1.4319	0.126816	74	2.07684	0.0756372
MAP4K2	IPI00149094.4	MITOGEN-ACTIVATED PROTEIN KINASE KINASE KINASE KINASE 2.	KINASE	29	1.93768	0.0770381	24	1.76531	0.202954	50	3.15138	0.101892	25	1.39942	0.141667	30	1.70537	0.114868
MAP4K3	IPI00217024.1	ISOFORM 1 OF MITOGEN-ACTIVATED PROTEIN KINASE KINASE KINASE KINASE 3.	KINASE	23	2.8743	0.0495627	23	2.34605	0.121332	8	2.99398	0.245473	10	1.87798	0.104556	7	2.20855	0.0778736
MAP4K4	IPI00604647.1	MITOGEN-ACTIVATED PROTEIN KINASE KINASE KINASE KINASE 4 ISOFORM 2.	KINASE	126	1.97042	0.0566706	60	2.11663	0.0675204	82	2.22026	0.210317	101	1.43414	0.111943	44	1.85371	0.0950137
MAP4K5	IPI00294842.3	MITOGEN-ACTIVATED PROTEIN KINASE KINASE KINASE KINASE 5.	KINASE	81	1.62549	0.0620061	81	1.66211	0.191539	62	3.22897	0.0955137	31	1.29631	0.10152	36	1.5143	0.107044
MAPK1	IPI00003479.3	MITOGEN-ACTIVATED PROTEIN KINASE 1.	KINASE	535	2.28448	0.0578616	547	2.1859	0.0957967	431	2.20833	0.161725	210	1.64355	0.284486	212	1.81707	0.233715
MAPK10	IPI00023547.1	ISOFORM ALPHA-2 OF MITOGEN-ACTIVATED PROTEIN KINASE 10.	KINASE							6	7.04167	0.0580958
MAPK11	IPI00019473.2	MITOGEN-ACTIVATED PROTEIN KINASE 11.	KINASE	7	2.23736	0.110483				7	1.74812	0.374194	2	1.68871	0.179518	8	1.57529	0.15758
MAPK13	IPI00005741.1	MITOGEN-ACTIVATED PROTEIN KINASE 13.	KINASE							15	1.49568	0.396917
MAPK14	IPI00221141.3	ISOFORM CSBP1 OF MITOGEN-ACTIVATED PROTEIN KINASE 14.	KINASE	176	2.48542	0.0418516	177	2.47881	0.101128	302	2.37716	0.084425	70	1.95979	0.109861	65	1.82361	0.123575
MAPK3	IPI00018195.3	MITOGEN-ACTIVATED PROTEIN KINASE 3.	KINASE	136	1.58393	0.0856821	137	1.42181	0.159435	102	1.41367	0.183206	29	1	0.322738	33	1.30485	0.251182
MAPK6	IPI00003431.1	MITOGEN-ACTIVATED PROTEIN KINASE 6.	KINASE	4	1.44409	0.0524508	4	1.53509	0.129796				7	1.41155	0.220317	7	1.50577	0.124581
MAPK7	IPI00910923.1	CDNA FLJ60404, HIGHLY SIMILAR TO MITOGEN-ACTIVATED PROTEIN KINASE 7 (FRAGMENT).	KINASE	22	2.26271	0.093633	8	2.11048	0.26443	43	2.37698	0.096828	20	1.70557	0.135063	34	2.28445	0.105182
MAPK8	IPI00220306.1	ISOFORM 4 OF MITOGEN-ACTIVATED PROTEIN KINASE 8.	KINASE	125	5.96451	0.0343017	108	5.18198	0.0591099	112	6.21693	0.0731915	70	3.26129	0.0924827	46	3.79155	0.0990521
MAPK9	IPI00303550.2	ISOFORM BETA-2 OF MITOGEN-ACTIVATED PROTEIN KINASE 9.	KINASE	158	6.63599	0.0308166	139	6.58131	0.0457413	91	7.54146	0.0672704	124	4.20627	0.0749017	111	5.33049	0.0635992
MAPKAPK2	IPI00026054.1	ISOFORM 1 OF MAP KINASE-ACTIVATED PROTEIN KINASE 2.	KINASE							15	1.99345	0.313253				3	1.49365	0.239849
MAPKAPK3	IPI00005777.1	MAP KINASE-ACTIVATED PROTEIN KINASE 3.	KINASE	9	1.60447	0.0682533	6	1.90723	0.25	35	1.51649	0.141958	3	1.32832	0.236869
MAPKAPK5	IPI00160672.1	ISOFORM 1 OF MAP KINASE-ACTIVATED PROTEIN KINASE 5.	KINASE	21	1.37351	0.0597087	18	1.4234	0.0847035				10	1.0008	0.156175	9	1.27658	0.124058
MARK1	IPI00185037.9	ISOFORM 1 OF SERINE/THREONINE-PROTEIN KINASE MARK1.	KINASE	35	2.09582	0.0578216	27	1.95404	0.0798628				18	1.6051	0.0895692	14	1.9743	0.0717268
MARK2	IPI00555838.1	ISOFORM 1 OF SERINE/THREONINE-PROTEIN KINASE MARK2.	KINASE	118	2.21065	0.0550556	123	2.27681	0.0930889	202	2.3118	0.100193	51	1.55263	0.095299	74	2.10181	0.0796555
MARK3	IPI00183118.4	ISOFORM 1 OF MAP/MICROTUBULE AFFINITY-REGULATING KINASE 3.	KINASE	78	2.48788	0.0568815	56	2.17019	0.0829994	59	2.48266	0.0721769	57	1.51499	0.122203	35	1.87116	0.0852811
MARK4	IPI00064797.1	ISOFORM 1 OF MAP/MICROTUBULE AFFINITY-REGULATING KINASE 4.	KINASE	15	2.3515	0.0644945	4	2.00417	0.0607069	13	2.55419	0.0549662	14	1.67365	0.104084	12	1.82527	0.148771
MAST2	IPI00514071.2	ISOFORM 1 OF MICROTUBULE-ASSOCIATED SERINE/THREONINE-PROTEIN KINASE 2.	KINASE										7	1.27333	0.561955
MAST3	IPI00028932.7	MICROTUBULE-ASSOCIATED SERINE/THREONINE-PROTEIN KINASE 3.	KINASE	23	2.19683	0.10896	22	2.38044	0.114264	31	2.33232	0.130719	24	1.73091	0.277311	24	1.97508	0.219243
MASTL	IPI00074258.3	ISOFORM 1 OF MICROTUBULE-ASSOCIATED SERINE/THREONINE-PROTEIN KINASE- LIKE.	KINASE	4	1.39642	0.0978916	9	1.12163	0.374026
MELK	IPI00006471.3	MATERNAL EMBRYONIC LEUCINE ZIPPER KINASE.	KINASE	32	3.27453	0.0474203	23	2.79802	0.133747				31	2.23688	0.0938628	26	2.80015	0.0734867
MERTK	IPI00029756.2	PROTO-ONCOGENE TYROSINE-PROTEIN KINASE MER.	KINASE	19	2.28085	0.0391791	21	2.28719	0.0963359	12	3.94981	0.105572	21	1.69516	0.130299	26	1.78634	0.117335
MET	IPI00294528.1	ISOFORM 2 OF HEPATOCYTE GROWTH FACTOR RECEPTOR PRECURSOR.	KINASE	82	2.32435	0.0991603	62	2.23515	0.245847				43	1.73007	0.14781	41	1.84629	0.133396
MGC16169	IPI00291665.5	ISOFORM 1 OF TBC DOMAIN-CONTAINING PROTEIN KINASE-LIKE PROTEIN.	KINASE							7	1.13667	0.879765
MINK1	IPI00166680.1	ISOFORM 3 OF MISSHAPEN-LIKE KINASE 1.	KINASE	30	2	0.09908	30	2.0985	0.144898	39	2.2623	0.144928	11	1.35787	0.149222	14	1.88239	0.0995137
MKNK1	IPI00304048.6	ISOFORM 1 OF MAP KINASE-INTERACTING SERINE/THREONINE-PROTEIN KINASE 1.	KINASE	25	1.46441	0.189456	12	1.62883	0.164823	26	1.29237	0.445902				7	1.32776	0.184719
MKNK2	IPI00396114.1	ISOFORM 1 OF MAP KINASE-INTERACTING SERINE/THREONINE-PROTEIN KINASE 2.	KINASE	10	1.89135	0.0629345	22	1.83464	0.162324	5	2.02688	0.376658	6	1.5343	0.168235
MLKL	IPI00180781.4	ISOFORM 1 OF MIXED LINEAGE KINASE DOMAIN-LIKE PROTEIN.	KINASE							26	1.23602	0.567839
mTOR	IPI00031410.1	FKBP12-RAPAMYCIN COMPLEX-ASSOCIATED PROTEIN.	KINASE	40	1.23013	0.571429	36	1.52323	0.523274	24	1.26333	0.939314	39	1.25617	0.574939	28	1.18567	0.532967
MYLK	IPI00791924.2	ISOFORM 4 OF MYOSIN LIGHT CHAIN KINASE, SMOOTH MUSCLE.	KINASE	64	1.30619	0.0860404	58	1.32311	0.230294	167	1.25912	0.0826087				22	1.37934	0.511503
MYLK3	IPI00304648.4	MYOSIN LIGHT CHAIN KINASE 3.	KINASE	35	1.50264	0.0990864	20	1.32274	0.220481				19	1.14742	0.191139	24	1.26218	0.185263
NEK1	IPI00747017.3	ISOFORM 3 OF SERINE/THREONINE-PROTEIN KINASE NEK1.	KINASE	51	1.63517	0.106803	44	1.54497	0.205128	28	1.57825	0.12437	41	1.29859	0.203983	12	1.38016	0.157143
NEK2	IPI00021331.1	ISOFORM 1 OF SERINE/THREONINE-PROTEIN KINASE NEK2.	KINASE	39	2.42952	0.0539059	29	2.33702	0.128421				26	1.89167	0.115194	28	2.15039	0.127614
NEK3	IPI00465101.5	CDNA FLJ16392 FIS, CLONE TRACH2020048, MODERATELY SIMILAR TO MUS MUSCULUS SERINE/THREONINE-PROTEIN KINASE NEK3 (NEK3) MRNA.	KINASE	23	1.76272	0.0549565	16	1.54681	0.166437	6	1.88843	0.0722101	14	1.22135	0.274258	10	1.39555	0.143004
NEK6	IPI00396662.2	NIMA (NEVER IN MITOSIS GENE A)-RELATED KINASE 6.	KINASE	6	1.92731	0.0525714	7	1.73833	0.139951	10	1.82212	0.0369393	10	1.36101	0.274043	11	1.69183	0.173372
NEK7	IPI00152658.1	SERINE/THREONINE-PROTEIN KINASE NEK7.	KINASE	14	1.68344	0.169365	14	1.59603	0.245643	23	1.18881	0.382353	20	1.29472	0.179654	14	1.49469	0.195522
NEK9	IPI00301609.8	SERINE/THREONINE-PROTEIN KINASE NEK9.	KINASE	272	2.41043	0.0456154	275	2.61213	0.070373	220	1.69086	0.0588235	123	1.58268	0.0960419	103	1.56058	0.0994416
NLK	IPI00008237.6	NEMO-LIKE KINASE.	KINASE	12	1.9971	0.0842615	10	1.95711	0.163549	7	2.28846	0.254902	13	1.43324	0.209125	17	1.57172	0.127771
NRBP1	IPI00893743.1	61 KDA PROTEIN.	KINASE							7	1.19697	0.693671
NTRK1	IPI00025076.2	ISOFORM TRKA-II OF HIGH AFFINITY NERVE GROWTH FACTOR RECEPTOR PRECURSOR.	KINASE	15	2.30734	0.115308	12	2.19317	0.135338	7	2.29878	0.238727	14	1.55873	0.214085	13	1.70917	0.15783
NUAK1	IPI00028566.1	ISOFORM 1 OF NUAK FAMILY SNF1-LIKE KINASE 1.	KINASE	5	2.68774	0.0680941							2	1.74673	0.186521	2	2.25789	0.159674
NUAK2	IPI00008883.4	CDNA FLJ56013, HIGHLY SIMILAR TO NUAK FAMILY SNF1-LIKE KINASE 2.	KINASE							5	4.78916	0.0645702
OXSR1	IPI00010080.2	SERINE/THREONINE-PROTEIN KINASE OSR1.	KINASE	46	1.31623	0.0632737	44	1.29671	0.217687	83	1.26572	0.150993	25	0.811293	0.176086	21	1.1232	0.123608
PAK1	IPI00289746.2	ISOFORM 2 OF SERINE/THREONINE-PROTEIN KINASE PAK 1.	KINASE							9	1.40569	0.708861
PAK2	IPI00419979.3	SERINE/THREONINE-PROTEIN KINASE PAK 2.	KINASE				6	1.14085	1.01235	38	1.24	0.580645
PAK4	IPI00014068.1	ISOFORM 1 OF SERINE/THREONINE-PROTEIN KINASE PAK 4.	KINASE	179	2.24917	0.0617103	212	2.15642	0.108986	63	2.4653	0.0771637	64	1.34397	0.11992	54	1.94112	0.0742041
PASK	IPI00398825.4	ISOFORM 2 OF PAS DOMAIN-CONTAINING SERINE/THREONINE-PROTEIN KINASE.	KINASE							14	1.46154	0.122105
PBK	IPI00306708.4	CDNA FLJ58333, HIGHLY SIMILAR TO T-LYMPHOKINE-ACTIVATED KILLER CELL- ORIGINATED PROTEIN KINASE.	KINASE				5	1.58805	0.867327
PCTK1	IPI00910421.1	PCTAIRE PROTEIN KINASE 1 ISOFORM 2.	KINASE	82	1.35883	0.0693909	52	1.58828	0.145756				16	1.09024	0.119403	14	1.40172	0.123294
PCTK2	IPI00376955.3	SERINE/THREONINE-PROTEIN KINASE PCTAIRE-2.	KINASE	22	1.53615	0.0269531	22	1.77135	0.0950809	15	1.47125	0.0795534	28	1.21599	0.131535	27	1.34062	0.120613
PCTK3	IPI00414292.3	PCTAIRE PROTEIN KINASE 3 ISOFORM A.	KINASE	9	1.52088	0.163349							5	1.35066	0.176347	5	1.05199	0.345964
PDGFRA	IPI00027721.1	ISOFORM 1 OF ALPHA-TYPE PLATELET-DERIVED GROWTH FACTOR RECEPTOR PRECURSOR.	KINASE	11	1.31806	0.116518							6	1.30738	0.265413	29	1.14295	0.167504
PDGFRB	IPI00015902.3	BETA-TYPE PLATELET-DERIVED GROWTH FACTOR RECEPTOR PRECURSOR.	KINASE	15	1.58706	0.0997398	12	1.72628	0.179209	11	1.99364	0.18916	13	1.31413	0.173975	16	1.19796	0.165246
PDIK1L	IPI00166098.1	SERINE/THREONINE-PROTEIN KINASE PDIK1L.	KINASE	4	1.96465	0.0986651										3	1.93166	0.097974
PDK1	IPI00655704.2	MITOCHONDRIAL PYRUVATE DEHYDROGENASE KINASE ISOENZYME 1.	KINASE							8	1.325	0.743935
PDK3	IPI00915357.1	PYRUVATE DEHYDROGENASE KINASE, ISOZYME 3 ISOFORM 1.	KINASE							7	1.26959	0.755556
PDPK1	IPI00002538.1	ISOFORM 1 OF 3-PHOSPHOINOSITIDE-DEPENDENT PROTEIN KINASE 1.	KINASE	50	1.58214	0.034763	43	1.57793	0.140734	76	1.61785	0.0689655	20	1.2059	0.08914	16	1.47287	0.0953025
PFTK1	IPI00165249.2	ISOFORM 1 OF SERINE/THREONINE-PROTEIN KINASE PFTAIRE-1.	KINASE	11	1.73171	0.045607				5	1.23775	0.261386
PHKG2	IPI00012891.1	PHOSPHORYLASE B KINASE GAMMA CATALYTIC CHAIN, TESTIS/LIVER ISOFORM.	KINASE	12	1.35473	0.158484				46	1.42889	0.0895062	12	1.10237	0.15781	8	1.25947	0.159949
PI4K2A	IPI00020124.1	PHOSPHATIDYLINOSITOL 4-KINASE TYPE 2-ALPHA.	KINASE							4	1.37143	0.60119
PI4KA	IPI00070943.4	ISOFORM 1 OF PHOSPHATIDYLINOSITOL 4-KINASE ALPHA.	KINASE	7	1.84943	0.30722				24	1.22436	0.732984	8	1.42784	0.422383
PIK3C2B	IPI00292056.4	PHOSPHATIDYLINOSITOL-4-PHOSPHATE 3-KINASE C2 DOMAIN-CONTAINING BETA POLYPEPTIDE.	KINASE	6	1.91781	0.259524				13	1.22113	0.362173
PIK3C3	IPI00873758.1	PUTATIVE UNCHARACTERIZED PROTEIN PIK3C3.	KINASE	12	1.48603	0.283208	7	1.45063	0.492147	18	1.11241	0.370526
PIK3CB	IPI00031388.1	PHOSPHATIDYLINOSITOL-4,5-BISPHOSPHATE 3-KINASE CATALYTIC SUBUNIT BETA ISOFORM.	KINASE							12	1.12195	0.880435
PIK3CD	IPI00384817.2	PHOSPHATIDYLINOSITOL 3-KINASE DELTA CATALYTIC SUBUNIT.	KINASE							38	1.21173	0.795699				2	1.63696	0.233732
PIK3CG	IPI00292690.1	PHOSPHATIDYLINOSITOL-4,5-BISPHOSPHATE 3-KINASE CATALYTIC SUBUNIT GAMMA ISOFORM.	KINASE							13	1.17869	0.909621
PIK3R4	IPI00024006.3	PHOSPHOINOSITIDE 3-KINASE REGULATORY SUBUNIT 4.	KINASE	20	1.34348	0.278317	17	1.3254	0.556886	34	1.16452	0.375276	6	1.30536	0.380301
PIM1	IPI00005014.2	ISOFORM 1 OF PROTO-ONCOGENE SERINE/THREONINE-PROTEIN KINASE PIM-1.	KINASE	24	2.73473	0.0506667	25	2.87948	0.091629				18	1.85338	0.112135	15	2.11244	0.11082
PIM2	IPI00332692.1	SERINE/THREONINE-PROTEIN KINASE PIM-2.	KINASE	5	2.08009	0.00224299							7	1.35285	0.105597	16	1.71585	0.108
PIM2	IPI00647683.1	16 KDA PROTEIN.	KINASE							4	1.68421	0.446429
PIM3	IPI00384276.3	SERINE/THREONINE-PROTEIN KINASE PIM-3.	KINASE	5	3.66181	0.0238532							3	2.39961	0.205953
PIP4K2A	IPI00009688.1	PHOSPHATIDYLINOSITOL-4-PHOSPHATE 5-KINASE TYPE-2 ALPHA.	KINASE	51	1.65543	0.0839219	36	1.76651	0.1961	83	1.50958	0.198656	25	1.22936	0.136084	23	1.25082	0.166995
PIP4K2B	IPI00216470.1	ISOFORM 1 OF PHOSPHATIDYLINOSITOL-4-PHOSPHATE 5-KINASE TYPE-2 BETA.	KINASE	26	1.71911	0.125129	20	1.84885	0.201486	14	1.43559	0.349469	14	1.32632	0.143277	14	1.29675	0.135841
PIP4K2C	IPI00152303.7	PHOSPHATIDYLINOSITOL-4-PHOSPHATE 5-KINASE TYPE-2 GAMMA.	KINASE	78	1.74653	0.0439791	74	1.99969	0.0547225	45	1.47668	0.0647149	39	1.22309	0.074631	36	1.31807	0.0592213
PIP5K1C	IPI00029009.3	PHOSPHATIDYLINOSITOL-4-PHOSPHATE 5-KINASE TYPE-1 GAMMA.	KINASE							4	1.27299	0.334086
PIP5K3	IPI00396145.1	FYVE FINGER-CONTAINING PHOSPHOINOSITIDE KINASE.	KINASE	69	2.2019	0.0787197	57	2.367	0.125898	92	2.06118	0.122825	86	1.72152	0.147059	31	1.81701	0.207528
PKMYT1	IPI00909627.1	CDNA FLJ61000, HIGHLY SIMILAR TO MEMBRANE-ASSOCIATED TYROSINE- ANDTHREONINE-SPECIFIC CDC2-INHIBITORY KINASE.	KINASE	53	1.933	0.124264	42	1.87097	0.170977				30	1.37964	0.302844	30	1.50041	0.214286
PKN1	IPI00412672.1	PROTEIN KINASE N1 ISOFORM 1.	KINASE	14	1.43434	0.0985915	17	1.41989	0.346304	129	1.47727	0.0972308	5	1.20785	0.223632	21	1.53594	0.121592
PKN2	IPI00002804.1	SERINE/THREONINE-PROTEIN KINASE N2.	KINASE	53	1.43632	0.0729741	42	1.41259	0.168915	23	1.44121	0.156704	25	1.13412	0.11912	36	1.28097	0.130495
PKN3	IPI00413780.3	SERINE/THREONINE-PROTEIN KINASE N3.	KINASE	8	1.93085	0.191018	15	1.65023	0.104128				9	1.25984	0.222222	12	1.4044	0.2067
PLK1	IPI00021248.1	SERINE/THREONINE-PROTEIN KINASE PLK1.	KINASE	32	2.08041	0.0662598	23	1.66746	0.265436				26	1.26287	0.205435	17	1.58189	0.11446
PLK4	IPI00410344.3	SERINE/THREONINE-PROTEIN KINASE PLK4.	KINASE	20	5.59209	0.0318302	14	4.04738	0.147993				17	3.67919	0.126755	8	4.95328	0.0990274
PRKAA1	IPI00410287.3	PROTEIN KINASE, AMP-ACTIVATED, ALPHA 1 CATALYTIC SUBUNIT ISOFORM 2.	KINASE	257	3.54175	0.0412103	280	3.38497	0.0590848	280	3.48336	0.0673339	132	2.18108	0.109948	130	2.6698	0.0958773
PRKAA2	IPI00307755.3	5-AMP-ACTIVATED PROTEIN KINASE CATALYTIC SUBUNIT ALPHA-2.	KINASE	51	2.9492	0.0545507	42	2.75174	0.0823045	4	1	0.548387	24	2.21715	0.0666667	25	2.37099	0.0823231
PRKACA	IPI00396630.3	ISOFORM 1 OF CAMP-DEPENDENT PROTEIN KINASE, ALPHA-CATALYTIC SUBUNIT.	KINASE	3	1.41597	0.116162	6	1.20551	0.346667	32	1.40226	0.0821918	3	0.892252	0.192064	3	1.1301	0.157029
PRKACB	IPI00376119.1	ISOFORM 2 OF CAMP-DEPENDENT PROTEIN KINASE, BETA-CATALYTIC SUBUNIT.	KINASE							129	1.39096	0.0776836	10	1.11034	0.173615	14	1.36835	0.109959
PRKCA	IPI00385449.4	PROTEIN KINASE C ALPHA TYPE.	KINASE	16	2.33726	0.0776296	21	2.17236	0.127223	82	2.21075	0.0622568	15	1.76811	0.0781961	10	2.01057	0.0338785
PRKCB	IPI00219628.3	ISOFORM BETA-II OF PROTEIN KINASE C BETA TYPE.	KINASE	46	2.93079	0.0472325	24	2.5945	0.103967	202	2.56971	0.0573813	31	1.90664	0.0961652	24	2.04684	0.10277
PRKCD	IPI00329236.3	PROTEIN KINASE C DELTA TYPE.	KINASE	33	1.5638	0.0748159	27	1.40993	0.130538	269	1.51607	0.0504668	19	1.09543	0.171749	15	1.39951	0.092511
PRKCE	IPI00024539.1	PROTEIN KINASE C EPSILON TYPE.	KINASE							5	1.47104	0.225722
PRKCH	IPI00914043.1	PROTEIN KINASE C, ETA.	KINASE							44	1.20119	0.216056
PRKCI	IPI00016639.7	PROTEIN KINASE C, IOTA.	KINASE	15	1.37551	0.244807	19	1.262	0.445627	6	1.27273	0.517857
PRKCQ	IPI00029196.6	ISOFORM 1 OF PROTEIN KINASE C THETA TYPE.	KINASE	60	1.45974	0.0884194	51	1.50197	0.179554	111	2.06246	0.0524508	56	1.1186	0.142412	73	1.32945	0.0992701
PRKCZ	IPI00013749.3	PROTEIN KINASE C ZETA TYPE.	KINASE				3	1.47772	0.18928
PRKD1	IPI00782950.4	PROTEIN KINASE D1.	KINASE	14	1.77524	0.174375	11	2.44433	0.0923461				11	1.47615	0.153491	9	1.78214	0.161657
PRKD2	IPI00009334.5	CDNA FLJ60070, HIGHLY SIMILAR TO SERINE/THREONINE-PROTEIN KINASE D2.	KINASE	94	2.08616	0.0975395	95	2.25622	0.154445	112	3.23944	0.0770186	55	1.67215	0.155106	45	1.88446	0.214235
PRKD3	IPI00015538.1	SERINE/THREONINE-PROTEIN KINASE D3.	KINASE	31	2.23225	0.0430147	32	2.42409	0.077652	21	4.24201	0.0592034	31	1.85194	0.0770252	27	3.04273	0.0674972
PRKDC	IPI00296337.2	ISOFORM 1 OF DNA-DEPENDENT PROTEIN KINASE CATALYTIC SUBUNIT.	KINASE	348	1.12261	0.627986	333	1.36444	0.592834	208	1.19134	0.721212	215	1.31804	0.482599	167	1.23502	0.451493
PRKG1	IPI00436355.1	CGMP-DEPENDENT PROTEIN KINASE 1, BETA ISOZYME.	KINASE	117	1.39206	0.055164	116	1.246	0.1027	54	1.30651	0.19135	44	1.11103	0.097493	49	1.09917	0.0958852
PRKX	IPI00020904.1	SERINE/THREONINE-PROTEIN KINASE PRKX.	KINASE	18	1.33278	0.0425532	17	1.27174	0.459639	23	1.39148	0.0850822	16	1.05191	0.113371	13	1.11524	0.102857
PRPF4B	IPI00013721.2	SERINE/THREONINE-PROTEIN KINASE PRP4 HOMOLOG.	KINASE							13	1.21672	0.880407
PTK2	IPI00413961.3	PTK2 PROTEIN TYROSINE KINASE 2 ISOFORM B.	KINASE	255	5.00876	0.0378318	243	4.89317	0.0751744	166	5.84162	0.0504414	144	2.36667	0.0889885	123	3.00407	0.0960758
PTK2B	IPI00029702.1	ISOFORM 1 OF PROTEIN TYROSINE KINASE 2 BETA.	KINASE	180	3.49286	0.0435849	149	3.57677	0.0762496	385	4.84422	0.0684647	156	2.25	0.0934146	157	2.98441	0.0774163
PTK6	IPI00015927.1	TYROSINE-PROTEIN KINASE 6.	KINASE							17	5.18208	0.103737
RAF1	IPI00900312.1	ISOFORM 2 OF RAF PROTO-ONCOGENE SERINE/THREONINE-PROTEIN KINASE.	KINASE													3	1.68671	0.183687
RIOK1	IPI00171336.3	SERINE/THREONINE-PROTEIN KINASE RIO1.	KINASE	5	1.18721	0.326923	7	1.37643	0.359116
RIOK2	IPI00306406.4	SERINE/THREONINE-PROTEIN KINASE RIO2.	KINASE	93	1.74085	0.078217	81	1.72634	0.140247	9	1.70707	0.349112	51	1.24386	0.0764236	41	2	0.070555
RIPK1	IPI00013773.2	RECEPTOR-INTERACTING SERINE/THREONINE-PROTEIN KINASE 1.	KINASE							16	1.20669	0.508816
RIPK2	IPI00021917.1	ISOFORM 1 OF RECEPTOR-INTERACTING SERINE/THREONINE-PROTEIN KINASE 2.	KINASE	102	4.6117	0.0442138	89	4.94336	0.0498017	47	5.81514	0.0666411	39	2.42552	0.0869821	44	2.90445	0.0751917
RIPK3	IPI00847572.1	RECEPTOR-INTERACTING SERINE-THREONINE KINASE 3.	KINASE							23	2.2633	0.0646298
RNASEL	IPI00015864.1	2-5A-DEPENDENT RIBONUCLEASE.	KINASE							11	1.34962	0.534819				4	1.11063	0.216471
ROCK1	IPI00022542.1	RHO-ASSOCIATED PROTEIN KINASE 1.	KINASE							93	1.19571	0.484305
ROCK2	IPI00307155.7	RHO-ASSOCIATED PROTEIN KINASE 2.	KINASE	19	1.34078	0.224475	16	1.03159	0.60719	82	1.18258	0.565321				43	1.00065	0.158854
RP6-213H19 1	IPI00911046.1	CDNA FLJ54528, HIGHLY SIMILAR TO SERINE/THREONINE-PROTEIN KINASE MST4.	KINASE	11	1.41845	0.148664	14	1.3039	0.570079	38	1.81636	0.202202
RPS6KA1	IPI00477982.1	RIBOSOMAL PROTEIN S6 KINASE, 90KDA, POLYPEPTIDE 1 ISOFORM B.	KINASE	268	1.80984	0.055052	243	1.68139	0.0893268	160	2.61793	0.0625465	127	1.27001	0.101209	172	1.62949	0.0782992
RPS6KA2	IPI00478653.2	ISOFORM 2 OF RIBOSOMAL PROTEIN S6 KINASE ALPHA-2.	KINASE							49	2.61217	0.069869
RPS6KA3	IPI00020898.1	RIBOSOMAL PROTEIN S6 KINASE ALPHA-3.	KINASE	172	1.62701	0.0659864	150	1.61556	0.126204	398	1.83415	0.0930979	75	1.25445	0.113497	109	1.66858	0.0905704
RPS6KA4	IPI00022536.1	ISOFORM 1 OF RIBOSOMAL PROTEIN S6 KINASE ALPHA-4.	KINASE	45	1.93996	0.0571113	51	1.7677	0.0979782	85	1.71783	0.0567706	36	1.33839	0.160998	51	1.66939	0.0737494
RPS6KA5	IPI00335101.1	RIBOSOMAL PROTEIN S6 KINASE ALPHA-5.	KINASE	36	1.48649	0.0763636	29	1.38928	0.14094	52	1.42382	0.0762608	27	1.12063	0.106162	62	1.16946	0.0829774
RPS6KA6	IPI00007123.1	RIBOSOMAL PROTEIN S6 KINASE ALPHA-6.	KINASE				6	4.15753	0.144152				6	2.17275	0.154098
RPS6KB1	IPI00216132.1	ISOFORM ALPHA I OF RIBOSOMAL PROTEIN S6 KINASE BETA-1.	KINASE	7	1.70066	0.141199	12	1.29939	0.309701	23	1.56454	0.178218
RPS6KB2	IPI00217069.6	RIBOSOMAL PROTEIN S6 KINASE BETA-2.	KINASE							3	1.25	0.495
RPS6KC1	IPI00291351.1	RIBOSOMAL PROTEIN S6 KINASE DELTA-1.	KINASE							18	1.30925	0.331126
SCYL1	IPI00102059.2	ISOFORM 1 OF N-TERMINAL KINASE-LIKE PROTEIN.	KINASE							10	2.00775	0.420849
SCYL2	IPI00396218.2	SCY1-LIKE PROTEIN 2.	KINASE							11	1.21562	0.755784
SGK3	IPI00655852.1	SERINE/THREONINE-PROTEIN KINASE SGK3.	KINASE	20	1.53702	0.10679	21	1.45019	0.160461	23	1.89387	0.129514	7	1.23648	0.164431	10	1.41151	0.137615
SIK2	IPI00465291.3	SERINE/THREONINE-PROTEIN KINASE SNF1-LIKE KINASE 2.	KINASE	35	4.40928	0.0538366	25	4.20379	0.101466	14	5.64465	0.0846797	41	2.87477	0.0940144	42	4.05576	0.0481187
SLK	IPI00022827.1	ISOFORM 1 OF STE20-LIKE SERINE/THREONINE-PROTEIN KINASE.	KINASE	265	1.62942	0.0507878	260	1.70084	0.103496	121	2.38362	0.0895118	110	1.34819	0.0772156	90	1.74871	0.0728346
SNRK	IPI00470811.4	ISOFORM 1 OF SNF-RELATED SERINE/THREONINE-PROTEIN KINASE.	KINASE	5	1.4668	0.109011	5	1.23085	0.174125	25	1.29358	0.189125
SRC	IPI00328867.6	ISOFORM 2 OF PROTO-ONCOGENE TYROSINE-PROTEIN KINASE SRC.	KINASE	58	3.18973	0.0272918	60	2.91134	0.0917502	372	5.96948	0.043256	57	1.88053	0.11817	43	2.6975	0.106271
SRPK1	IPI00412344.5	ISOFORM 2 OF SERINE/THREONINE-PROTEIN KINASE SRPK1.	KINASE							5	1.26797	0.721649
STK10	IPI00304742.5	SERINE/THREONINE-PROTEIN KINASE 10.	KINASE	138	1.9911	0.0495532	127	2.22257	0.085026	424	2.2409	0.0649408	78	1.47653	0.0827237	53	2.16264	0.0640466
STK11	IPI00219072.5	SERINE/THREONINE-PROTEIN KINASE 11.	KINASE	6	1.32223	0.191111	5	1.4	0.154106	5	1.34691	0.0898258	7	1.08481	0.151856	5	1.21981	0.190255
STK16	IPI00915837.1	39 KDA PROTEIN.	KINASE	11	2.00565	0.233803	9	1.80319	0.19469	27	5.24161	0.0768246	16	1.68253	0.160408	14	1.7228	0.16272
STK17A	IPI00646659.2	SERINE/THREONINE-PROTEIN KINASE 17A.	KINASE	10	1.87171	0.0702988	12	1.85902	0.245501	13	2.02794	0.0826772	19	1.26854	0.153765	16	2.02895	0.073201
STK17B	IPI00916930.1	STK17B PROTEIN.	KINASE	5	2.89197	0.027259				34	3.27344	0.281623	30	2.10638	0.107937	17	3.18231	0.0870196
STK24	IPI00872754.1	53 KDA PROTEIN.	KINASE							16	1.4229	0.377668
STK25	IPI00893500.1	STK25 PROTEIN.	KINASE							6	1.65474	0.221374
STK3	IPI00411984.5	CDNA FLJ16404 FIS, CLONE UTERU2008019, HIGHLY SIMILAR TO SERINE/THREONINE-PROTEIN KINASE 3.	KINASE	26	1.55116	0.0964523	28	1.46875	0.169031	17	1.30864	0.0778302	9	1.18728	0.21875
STK32C	IPI00328835.1	ISOFORM 1 OF SERINE/THREONINE-PROTEIN KINASE 32C.	KINASE							5	1.27988	0.296128
STK33	IPI00302351.2	ISOFORM 1 OF SERINE/THREONINE-PROTEIN KINASE 33.	KINASE	46	3.35367	0.0433437	40	2.95616	0.0998289	8	3.44118	0.046398	35	2.11619	0.0702963	47	2.49899	0.0522303
STK35	IPI00291457.1	SERINE/THREONINE-PROTEIN KINASE 35.	KINASE	12	1.58458	0.110811	11	1.53794	0.189753	20	1.72381	0.0828729	12	1.27085	0.209076	12	1.35565	0.259259
STK38	IPI00027251.1	SERINE/THREONINE-PROTEIN KINASE 38.	KINASE	33	1.26101	0.0408978	30	1.14547	0.285955	115	1.26764	0.0987395	19	0.98749	0.159628	14	1.10569	0.149816
STK38L	IPI00237011.5	SERINE/THREONINE-PROTEIN KINASE 38-LIKE.	KINASE	9	1.30427	0.0308483	9	1.26195	0.209226	22	1.19333	0.162011
STK39	IPI00004363.1	STE20/SPS1-RELATED PROLINE-ALANINE-RICH PROTEIN KINASE.	KINASE	22	1.40152	0.0766551	18	1.31772	0.183411	36	1.11341	0.0822723	13	0.898759	0.112214	15	1.10811	0.0613497
STK4	IPI00011488.4	ISOFORM 1 OF SERINE/THREONINE-PROTEIN KINASE 4.	KINASE	121	1.83589	0.0395037	119	1.73757	0.117241	178	1.47651	0.0818182	59	1.24554	0.0754177	32	1.38	0.0668537
STRADA	IPI00300700.4	ISOFORM 1 OF STE20-RELATED ADAPTER PROTEIN.	KINASE	7	1.2439	0.182598	8	1.31373	0.419776	11	1.2963	0.182143	8	1.22256	0.149975	8	1.21517	0.174165
SYK	IPI00018597.1	ISOFORM LONG OF TYROSINE-PROTEIN KINASE SYK.	KINASE	46	1.85489	0.0501845	39	1.7656	0.106353	310	2.28805	0.0572246	14	1.2905	0.135593	12	1.67037	0.157428
TAOK1	IPI00002232.2	ISOFORM 1 OF SERINE/THREONINE-PROTEIN KINASE TAO1.	KINASE	6	1.69035	0.0872845	10	1.38065	0.362147	47	1.82861	0.0494465	13	1.38552	0.127587	10	1.6438	0.0767733
TAOK2	IPI00006283.3	ISOFORM 2 OF SERINE/THREONINE-PROTEIN KINASE TAO2.	KINASE	19	1.56126	0.0877092	11	1.64626	0.301653
TAOK2	IPI00465168.4	ISOFORM 1 OF SERINE/THREONINE-PROTEIN KINASE TAO2.	KINASE							22	1.84067	0.112119	10	1.32052	0.125885	14	1.33375	0.138389
TAOK3	IPI00410485.2	SERINE/THREONINE-PROTEIN KINASE TAO3.	KINASE	28	1.8964	0.080506	22	1.79172	0.154993	128	2.55634	0.100551	21	1.40777	0.16784	20	1.63344	0.120546
TBK1	IPI00293613.2	SERINE/THREONINE-PROTEIN KINASE TBK1.	KINASE	238	3.0231	0.0429902	233	2.93579	0.0716238	272	2.80265	0.0557015	102	1.89033	0.103673	148	2.19186	0.0872384
TEC	IPI00000878.4	TYROSINE-PROTEIN KINASE TEC.	KINASE	105	4.42547	0.0716473	104	3.99339	0.104008	141	4.59535	0.0587045	69	2.55474	0.112143	68	3.11519	0.0838127
TEK	IPI00412829.2	ANGIOPOIETIN-1 RECEPTOR.	KINASE	28	1.94885	0.0842884	17	2.42454	0.117331				7	1.57045	0.130506	6	1.5	0.150104
TESK1	IPI00018182.2	DUAL SPECIFICITY TESTIS-SPECIFIC PROTEIN KINASE 1.	KINASE	9	2.30952	0.0983347	8	2.46218	0.159272	18	2.91813	0.0601202	7	1.66089	0.125977	6	2.18242	0.0926205
TESK2	IPI00102677.1	ISOFORM 1 OF DUAL SPECIFICITY TESTIS-SPECIFIC PROTEIN KINASE 2.	KINASE	22	1.79127	0.0543785	21	1.56228	0.16129				21	1.41678	0.144522	9	1.43693	0.234637
TGFBR1	IPI00005733.1	TGF-BETA RECEPTOR TYPE-1 PRECURSOR.	KINASE	73	2.12694	0.0463359	77	2.19269	0.162758	43	3.60345	0.0669856	37	1.20521	0.117725	38	1.87957	0.0875286
TGFBR2	IPI00164934.3	ISOFORM 2 OF TGF-BETA RECEPTOR TYPE-2 PRECURSOR.	KINASE	17	4.12414	0.0729097	11	3.20265	0.182796	61	5.59599	0.0583717	17	2.0339	0.175	13	2.58789	0.166038
TLK2	IPI00385652.1	ISOFORM 1 OF SERINE/THREONINE-PROTEIN KINASE TOUSLED-LIKE 2.	KINASE	7	1.68849	0.294118	7	1.54161	0.349614	9	1.26879	0.482916
TNIK	IPI00514275.2	ISOFORM 4 OF TRAF2 AND NCK-INTERACTING PROTEIN KINASE.	KINASE	65	2.40326	0.0788878	116	2.57431	0.0874439	152	2.92453	0.113978	49	1.80015	0.127242	76	2.48569	0.0990928
TNK1	IPI00022633.3	ISOFORM 1 OF NON-RECEPTOR TYROSINE-PROTEIN KINASE TNK1.	KINASE	17	5.59743	0.0413793	13	3.79428	0.167845				27	2.77992	0.100693	26	3.71995	0.0935029
TNK2	IPI00552750.2	ACTIVATED CDC42 KINASE 1.	KINASE	17	2.52446	0.0782203	16	2.39198	0.122228	41	3.18519	0.0914729	21	1.78496	0.15127	27	2.15396	0.0984491
TP53RK	IPI00290305.3	TP53-REGULATING KINASE.	KINASE	29	1.31441	0.0534332	25	1.30059	0.0887041	39	1.13278	0.424908	11	0.857548	0.136857	8	1.1959	0.111111
TRRAP	IPI00069084.2	ISOFORM 1 OF TRANSFORMATION/TRANSCRIPTION DOMAIN-ASSOCIATED PROTEIN.	KINASE							41	1.13919	0.96463
TTK	IPI00151170.4	TTK PROTEIN KINASE.	KINASE	58	1.55458	0.0508954	34	1.53202	0.103813				24	1.025	0.12813	18	1.20256	0.109091
TTN	IPI00759542.1	ISOFORM 8 OF TITIN.	KINASE	108	2.50868	0.0890208				149	2.19289	0.212963
TWF1	IPI00183508.3	TWINFILIN 1.	KINASE							8	1.08772	0.919355
TWF2	IPI00550917.3	TWINFILIN-2.	KINASE	3	1.44773	0.346049				33	1.22356	0.923457
TXK	IPI00000879.2	TYROSINE-PROTEIN KINASE TXK.	KINASE							39	5.14414	0.0928196
TYK2	IPI00022353.4	NON-RECEPTOR TYROSINE-PROTEIN KINASE TYK2.	KINASE	37	2.9268	0.109193	29	2.6967	0.159243	77	3.51828	0.094132	81	2.49821	0.107934	67	2.27733	0.114754
TYRO3	IPI00030887.1	TYROSINE-PROTEIN KINASE RECEPTOR TYRO3 PRECURSOR.	KINASE										3	1.33502	0.185841
UHMK1	IPI00163376.2	ISOFORM 1 OF SERINE/THREONINE-PROTEIN KINASE KIST.	KINASE										4	1.30942	0.274734
ULK1	IPI00289357.4	SERINE/THREONINE-PROTEIN KINASE ULK1.	KINASE	6	1.92532	0.252951	5	2.01135	0.199839	13	2.21501	0.0989011	30	1.5683	0.175321	16	1.86324	0.23165
ULK3	IPI00910978.1	CDNA FLJ50476, WEAKLY SIMILAR TO SERINE/THREONINE-PROTEIN KINASE ULK1.	KINASE	118	4.3073	0.0488766	103	3.89169	0.112085	72	5.2973	0.0727041	70	2.86348	0.090029	63	3.62438	0.0786627
VRK1	IPI00019640.1	SERINE/THREONINE-PROTEIN KINASE VRK1.	KINASE							9	1.41108	0.673554
WEE1	IPI00025830.1	WEE1-LIKE PROTEIN KINASE.	KINASE	94	3.89325	0.0293618	98	3.94876	0.054505	23	3.71461	0.0516288	70	1.9901	0.116086	61	3.00415	0.07618
WNK1	IPI00004472.1	ISOFORM 1 OF SERINE/THREONINE-PROTEIN KINASE WNK1.	KINASE	12	1.56656	0.348187				23	1.15306	0.818584				8	1.45873	0.164474
YES1	IPI00013981.4	PROTO-ONCOGENE TYROSINE-PROTEIN KINASE YES.	KINASE	115	4.10853	0.0294414	76	3.94489	0.0338983	31	8.53846	0.029106	32	2.12962	0.0914202	30	3.20066	0.0783009
ZAK	IPI00329638.11	ISOFORM 1 OF MITOGEN-ACTIVATED PROTEIN KINASE KINASE KINASE MLT.	KINASE	73	1.71627	0.0585742	51	1.76943	0.127924	31	1.55522	0.103647	22	1.25141	0.170915	21	1.42868	0.163761
ZAP70	IPI00329789.8	ISOFORM 1 OF TYROSINE-PROTEIN KINASE ZAP-70.	KINASE							48	1.22905	0.495455

## Sheet: dog
Name	IPI identifier	Protein.description	Targetclass	peptides_dog_heart	depletion.factor_dog_heart	competition_dog_heart	peptides_dog_liver	depletion.factor_dog_liver	competition_dog_liver	peptides_dog_testis	depletion.factor_dog_testis	competition_dog_testis	peptides_dog_heart2	depletion.factor_dog_heart2	competition_dog_heart2	peptides_dog_brain	depletion.factor_dog_brain	competition_dog_brain
AKT3	CZH00296616.1	ENSCAFP00000023241 chromosome:BROADD2:7:37606944:37779546:-1	KINASE													29	1.24286	0.091954
BRAF	CZH00010857.2	PREDICTED: similar to v-raf murine sarcoma viral oncogene homolog B1	KINASE	36	1.12515	0.190374	82	1.14605	0.501542	154	1.37833	0.372423	34	1.28645	0.487462	175	1.19777	0.072005
CASK	CZH00026020.1	PREDICTED: similar to Peripheral plasma membrane protein CASK (hCASK) (Calcium/calmodulin-dependent serine protein kinase) (Lin-2 homolog) isoform 10	KINASE				7	4.40997	0.265403	9	1.18331	0.393162	20	8.4646	0.173549
DES	CZH00004575.2	PREDICTED: similar to aortic preferentially expressed gene 1	KINASE	102	1.39903	0.122137							117	1.24765	0.537688
EGFR	CZH00004664.2	PREDICTED: similar to Epidermal growth factor receptor precursor (Receptor tyrosine-protein kinase ErbB-1)	KINASE	112	1.36974	0.0418543	192	1.1158	0.144623	134	1.30173	0.139258	96	1.41971	0.129849	111	1.387	0.0589792
ENSCAFP00000000561 CHROMOSOME:BROADD2:1:43474832:4	CZH00300941.1	ENSCAFP00000000561 chromosome:BROADD2:1:43474832:43499007:-1	KINASE	16	1.08065	0.161692	24	1.307	0.129734	92	1.47976	0.136205				20	1.20195	0.101626
ENSCAFP00000002485 CHROMOSOME:BROADD1:11:46634316:	CZH00023103.1	ENSCAFP00000002485 chromosome:BROADD1:11:46634316:46732166:1	KINASE	156	1.53204	0.0506068	122	1.67928	0.214822	68	1.59224	0.242265	157	1.60668	0.206865	48	1.70614	0.0514139
ENSCAFP00000003042 CHROMOSOME:BROADD2:13:50076483:	CZH00290929.1	ENSCAFP00000003042 chromosome:BROADD2:13:50076483:50122138:1	KINASE	52	1.19633	0.06658	15	1.04467	0.241733	42	1.1397	0.277008	11	1.30819	0.283361	147	1.04453	0.0532946
ENSCAFP00000003118 CHROMOSOME:BROADD2:14:23774809:	CZH00288743.1	ENSCAFP00000003118 chromosome:BROADD2:14:23774809:23786220:-1	KINASE	11	1.01027	1.2
ENSCAFP00000004023 CHROMOSOME:BROADD2:13:58996928:	CZH00290962.1	ENSCAFP00000004008 chromosome:BROADD2:13:58996946:59165742:-1	KINASE	76	1.89928	0.0533179							34	1.80772	0.141818	98	1.96818	0.0634328
ENSCAFP00000004666 CHROMOSOME:BROADD1:12:52605844:	CZH00034686.1	ENSCAFP00000004666 chromosome:BROADD1:12:52605844:52673866:-1	KINASE	8	1.53195	0.233577	11	1.28811	0.274667	33	1.2697	0.185476	10	1.34498	0.253247	5	1.49425	0.0666667
ENSCAFP00000008032 CHROMOSOME:BROADD2:1:116289048:	CZH00301897.1	ENSCAFP00000008032 chromosome:BROADD2:1:116289048:116315357:1	KINASE	24	1.26193	0.176991	40	1.05869	0.724947	25	1.14124	0.491749	37	1.42268	0.480331
ENSCAFP00000008407 CHROMOSOME:BROADD1:22:51541158:	CZH00042676.1	ENSCAFP00000008407 chromosome:BROADD1:22:51541158:51613305:-1	KINASE							12	1.18391	0.763754				5	1.17867	0.459658
ENSCAFP00000010959 CHROMOSOME:BROADD2:3:4067536:42	CZH00300108.1	ENSCAFP00000010959 chromosome:BROADD2:3:4067536:4255596:-1	KINASE													4	1.29522	0.250329
ENSCAFP00000011047 CHROMOSOME:BROADD1:3:5694877:61	CZH00028189.1	ENSCAFP00000011047 chromosome:BROADD1:3:5694877:6123140:-1	KINASE	368	2.99651	0.0221162	166	2.37488	0.132523	397	3.10154	0.138393	322	2.45314	0.14809	268	3.87324	0.0393939
ENSCAFP00000013214 CHROMOSOME:BROADD2:30:10438756:	CZH00281526.1	ENSCAFP00000013214 chromosome:BROADD2:30:10438756:10449882:1	KINASE	22	1.06686	0.58129
ENSCAFP00000013673 CHROMOSOME:BROADD1:24:34210316:	CZH00044096.1	ENSCAFP00000013673 chromosome:BROADD1:24:34210316:34224635:1	KINASE	6	1.42014	0.206823	97	1.7878	0.119266	8	1.63147	0.385836	11	1.63502	0.201809	29	2.27314	0.0695134
ENSCAFP00000014882 CHROMOSOME:BROADD2:26:18748132:	CZH00280864.1	ENSCAFP00000014882 chromosome:BROADD2:26:18748132:18910407:-1	KINASE							178	0.947195	0.205575				19	1.04472	0.260274
ENSCAFP00000017003 CHROMOSOME:BROADD2:4:9339269:93	CZH00298275.1	ENSCAFP00000017003 chromosome:BROADD2:4:9339269:9388815:-1	KINASE	14	1.45795	0.165238	21	1.48053	0.293426	103	1.90302	0.160266	16	1.596	0.2319	12	1.47099	0.157773
ENSCAFP00000018629 CHROMOSOME:BROADD2:2:76745039:7	CZH00298030.1	ENSCAFP00000018629 chromosome:BROADD2:2:76745039:76754324:-1	KINASE							3	1.41325	0.183693
ENSCAFP00000019489 CHROMOSOME:BROADD2:34:21213729:	CZH00282784.1	ENSCAFP00000019489 chromosome:BROADD2:34:21213729:21255929:1	KINASE				2	1.2225	0.296194							32	1.64484	0.0643345
ENSCAFP00000023026 CHROMOSOME:BROADD2:6:14457663:1	CZH00295426.1	ENSCAFP00000023026 chromosome:BROADD2:6:14457663:14489278:-1	KINASE	8	1.48233	0.181818	8	1.22394	0.242182	35	1.37571	0.145379	8	1.49915	0.214043	17	1.28483	0.0978887
ENSCAFP00000023157 CHROMOSOME:BROADD2:5:34704687:3	CZH00299317.1	ENSCAFP00000023157 chromosome:BROADD2:5:34704687:34720407:-1	KINASE	62	1.48958	0.0547074	27	1.56974	0.0912521	34	1.63759	0.0749753	36	1.8063	0.0986706	65	1.67815	0.0604417
ENSCAFP00000025258 CHROMOSOME:BROADD2:20:52302266:	CZH00287601.1	ENSCAFP00000025258 chromosome:BROADD2:20:52302266:52328733:-1	KINASE													26	1.60787	0.107617
ENSCAFP00000026786 CHROMOSOME:BROADD2:5:43355486:4	CZH00299500.1	ENSCAFP00000026786 chromosome:BROADD2:5:43355486:43436013:1	KINASE							23	1.60137	0.135174
ENSCAFP00000028245 CHROMOSOME:BROADD2:20:58411317:	CZH00287839.1	ENSCAFP00000028245 chromosome:BROADD2:20:58411317:58433302:1	KINASE	63	1.00516	0.0726606	91	1.03534	0.290591	136	1.17059	0.286782	108	1.224	0.344761	50	1.13914	0.0738255
EPHA4	CZH00001346.2	PREDICTED: similar to Ephrin type-A receptor 4 precursor (Tyrosine-protein kinase receptor SEK) (Receptor protein-tyrosine kinase HEK8)	KINASE	197	1.69553	0.0474951	9	1.62231	0.24855	180	1.85976	0.146136	181	1.87073	0.146101	360	1.81559	0.0785973
FGFR2	CZH00282309.1	ENSCAFP00000018223 chromosome:BROADD2:28:34303544:34406406:-1	KINASE				32	1.5839	0.134831	38	1.85891	0.125128
FLT1	CZH00016885.2	PREDICTED: similar to Vascular endothelial growth factor receptor 1 precursor (VEGFR-1) (Vascular permeability factor receptor) (Tyrosine-protein kinase receptor FLT) (Flt-1) (Tyrosine-protein kinase ...	KINASE										6	1.3441	0.25878
FLT3	CZH00284911.1	ENSCAFP00000010018 chromosome:BROADD2:25:14603185:14658045:1	KINASE													9	2.14568	0.0452628
FRK	CZH00006296.2	PREDICTED: similar to fyn-related kinase	KINASE	26	1.43598	0.208068	48	1.47855	0.290102	7	1.54207	0.359571	6	1.5962	0.364583	14	1.93089	0.113952
hBRD3	CZH00030146.1	PREDICTED: similar to bromodomain containing 3 isoform 4	KINASE							10	1.09051	0.246575
hBRD4	CZH00287485.1	ENSCAFP00000023676 chromosome:BROADD2:20:49893214:49929244:1	KINASE							10	1.52797	0.241071
hBRDT	CZH00296132.1	ENSCAFP00000029909 chromosome:BROADD2:6:59974600:60021206:-1	KINASE, BROMO							35	1.70366	0.219041
hCABC1	CZH00002398.2	PREDICTED: similar to Chaperone-activity of bc1 complex-like, mitochondrial precursor (Chaperone-ABC1-like)	KINASE	991	1.73195	0.0312596	273	1.50421	0.486318	100	1.43902	0.473164	911	1.78896	0.360254	105	1.74049	0.0578406
hCAMK2A	CZH00298725.1	ENSCAFP00000026872 chromosome:BROADD2:4:62020770:62065758:1	KINASE	2060	3.39545	0.0419456	6	1.87975	0.673401	10	2.55437	0.397767	84	2.67053	0.448306	42	2.44491	0.0714286
hCAMK2B	CZH00032090.1	PREDICTED: similar to Calcium/calmodulin-dependent protein kinase type II beta chain (CaM-kinase II beta chain) (CaM kinase II beta subunit) (CaMK-II beta subunit) isoform 16	KINASE							210	3.7728	0.376075
hCAMK2D	CZH00038336.1	PREDICTED: similar to Calcium/calmodulin-dependent protein kinase type II delta chain (CaM-kinase II delta chain) (CaM kinase II delta subunit) (CaMK-II delta subunit)	KINASE	7594	5.05591	0.0195661	493	3.81587	0.590682	386	3.99515	0.449575	2422	4.07784	0.530103	94	4.50708	0.0427404
hCAMK2G	CZH00035416.1	PREDICTED: similar to calcium/calmodulin-dependent protein kinase II gamma isoform 1 isoform 39	KINASE	2858	6.59286	0.14879				10	3.59389	0.421628	400	4.34069	0.476744	11	2.97508	0.127749
hCAMK2G	CZH00035581.1	PREDICTED: similar to calcium/calmodulin-dependent protein kinase II gamma isoform 1 isoform 7	KINASE										8	2.90183	0.596381
hCSNK2A1	CZH00000626.2	PREDICTED: similar to casein kinase II alpha 1 subunit isoform a isoform 1	KINASE	232	1.12301	0.0386598	121	1.23659	0.107872	296	1.27307	0.100372	272	1.33599	0.0979484	184	1.34103	0.0504606
hGSK3A	CZH00042941.1	PREDICTED: similar to Glycogen synthase kinase-3 alpha (GSK-3 alpha) isoform 2	KINASE	363	2.67489	0.0450666	37	2.40506	0.279352	140	2.79859	0.170711	132	3.23049	0.16824	195	2.77331	0.0637681
hGSK3B	CZH00037792.1	PREDICTED: similar to Glycogen synthase kinase-3 beta (GSK-3 beta) isoform 4	KINASE	374	2.69338	0.034282	141	2.71743	0.34431	356	2.98716	0.203906	322	3.38202	0.234773	440	3.09247	0.0625869
hLCK	CZH00039027.1	PREDICTED: similar to Proto-oncogene tyrosine-protein kinase LCK (P56-LCK) (LSK) (T cell-specific protein-tyrosine kinase) isoform 2	KINASE	47	1.97822	0.262489	17	2.15185	0.106033	9	2.60231	0.140642	6	2.66569	0.126513
hPDK1	CZH00008530.2	PREDICTED: similar to [Pyruvate dehydrogenase [lipoamide]] kinase isozyme 1, mitochondrial precursor (Pyruvate dehydrogenase kinase isoform 1)	KINASE	35	1.09969	0.70255	9	1.14103	0.816479				20	1.27315	0.8
hPDK2	CZH00016858.2	PREDICTED: similar to pyruvate dehydrogenase kinase, isoenzyme 2	KINASE	50	1.06306	0.615819							29	1.25352	0.82397
IGF1R	CZH00021630.1	PREDICTED: similar to Insulin-like growth factor I receptor precursor (CD221 antigen) isoform 4	KINASE	99	1.21872	0.085953	34	1.1323	0.435133	129	1.12283	0.332509	88	1.30309	0.305451	56	1.14062	0.111416
JAK1	CZH00023265.1	PREDICTED: similar to Tyrosine-protein kinase JAK1 (Janus kinase 1) (JAK-1) isoform 5	KINASE	382	3.28138	0.0300274	251	2.64965	0.10313	287	3.37253	0.101145	354	2.89718	0.0993691	220	3.72539	0.0528512
JAK2	CZH00301291.1	ENSCAFP00000003097 chromosome:BROADD2:1:96433882:96501754:1	KINASE	20	1.27273	0.22604	6	1.21684	0.70021	39	1.70198	0.325311	20	1.54073	0.388332
KDR	CZH00021791.1	UniProt/TrEMBL; Q2XPT7; Q2XPT7_CANFA; M	KINASE				17	1.4039	0.137835				16	1.57301	0.175088
LOC474417	CZH00002288.2	PREDICTED: similar to phosphatidylinositol-4-phosphate 5-kinase, type II, gamma	KINASE	32	1.13035	0.0593081	64	1.05479	0.0850547	199	1.65193	0.0589391	39	1.42721	0.0893333	95	1.1174	0.0270961
LOC474510	CZH00292733.1	ENSCAFP00000002025 chromosome:BROADD2:10:29465271:29482874:1	KINASE	75	1.31433	0.129032	10	1.36485	0.474245	97	1.37371	0.348154	80	1.54288	0.332378	115	1.27226	0.126
LOC474652	CZH00042526.1	PREDICTED: similar to mitogen-activated protein kinase 9 isoform 1 isoform 2	KINASE	1269	4.5851	0.0250384	305	4.24299	0.164758	339	5.17857	0.155402	411	4.97243	0.144177	193	5.25215	0.0545554
LOC474832	CZH00293167.1	ENSCAFP00000000658 chromosome:BROADD2:12:3662986:3673755:1	KINASE	23	1.63269	0.056066	7	1.33557	0.442211	39	1.82458	0.137018	27	1.67458	0.16498	126	1.62634	0.065091
LOC474997	CZH00007022.2	PREDICTED: similar to ephrin receptor EphA7 isoform 1	KINASE	63	1.16856	0.0983182				8	1.23853	0.306878	34	1.43261	0.326316	64	1.17822	0.0732293
LOC475032	CZH00009733.2	PREDICTED: similar to fyn proto-oncogene isoform 1	KINASE	175	3.4118	0.0230568	57	3.04365	0.0887118	240	3.41829	0.107656	102	3.30207	0.0835609	203	4.09561	0.0512821
LOC475045	CZH00006258.2	PREDICTED: similar to Serine/threonine-protein kinase 3 (STE20-like kinase MST2) (MST-2) (Mammalian STE20-like protein kinase 2) (Serine/threonine-protein kinase Krs-1)	KINASE				15	1.02511	0.294838	70	1.13926	0.236622	10	1.23656	0.345894	16	1.13092	0.112719
LOC475108	CZH00023870.1	PREDICTED: similar to Focal adhesion kinase 1 (FADK 1) (pp125FAK) isoform 4	KINASE	1179	3.3067	0.0357196	230	3.16592	0.0540321	639	3.34318	0.067294	494	2.87463	0.0631093	700	3.22112	0.060162
LOC475223	CZH00041178.1	ENSEMBL; ENSCAFP00000002791; ENSCAFG00000001898; -	KINASE							19	1.18809	0.326173	17	1.67637	0.365278	38	1.15915	0.0711506
LOC475256	CZH00288827.1	ENSCAFP00000004131 chromosome:BROADD2:14:40312628:40399145:1	KINASE							14	1.20253	0.750877
LOC475519	CZH00288042.1	ENSCAFP00000005623 chromosome:BROADD2:16:9685067:9693409:-1	KINASE	84	1.32414	0.0736493				70	2	0.0876249	78	1.5698	0.113724	118	1.65989	0.0726658
LOC475525	CZH00288079.1	ENSCAFP00000005790 chromosome:BROADD2:16:10432163:10463719:-1	KINASE				38	2.25613	0.0874842
LOC475537	CZH00007854.2	PREDICTED: similar to Cell division protein kinase 5 (Tau protein kinase II catalytic subunit) (TPKII catalytic subunit) (Serine/threonine-protein kinase PSSALRE) (CRK6)	KINASE	121	1.3602	0.034085	103	1.36491	0.27946	210	1.59452	0.245704	112	1.53205	0.271705	273	1.5088	0.0515063
LOC475582	CZH00288305.1	ENSCAFP00000009012 chromosome:BROADD2:16:29991434:30031766:1	KINASE	65	1.62462	0.0485997	7	1.59192	0.162783	57	1.80516	0.131339	52	1.64894	0.15	109	1.53704	0.0636145
LOC475734	CZH00026805.1	ENSEMBL; ENSCAFP00000009664; ENSCAFG00000006426; -	KINASE	26	1.82036	0.0381345	14	2.29115	0.237545	53	1.9685	0.158208	30	1.96877	0.167783	28	1.76208	0.0589757
LOC475803	CZH00022783.1	REFSEQ_XP; XP_533012; GI:73981044; -	KINASE	17	1.86095	0.0390964				38	2.0855	0.0944363	13	1.96009	0.135007	18	1.78115	0.150673
LOC475846	CZH00026692.1	PREDICTED: similar to phosphatidylinositol-4-phosphate 5-kinase, type I, alpha isoform 2	KINASE							6	1.17778	0.656604	4	1.37162	0.694581
LOC475874	CZH00285965.1	ENSCAFP00000005297 chromosome:BROADD2:18:12788052:12904799:-1	KINASE				11	1.01006	0.272994	24	1.0614	0.22865
LOC475894	CZH00012737.2	PREDICTED: similar to SFRS protein kinase 2 isoform b isoform 2	KINASE							16	1.31975	0.693587
LOC475947	CZH00286130.1	ENSCAFP00000010754 chromosome:BROADD2:18:37328438:37386341:-1	KINASE	21	1.9342	0.126804	12	1.7254	0.366048	19	2.31003	0.157624	15	2.07598	0.160237
LOC476087	CZH00285741.1	ENSCAFP00000005783 chromosome:BROADD2:19:16045614:16063944:-1	KINASE							52	3.0624	0.163009
LOC476140	CZH00285893.1	ENSCAFP00000008245 chromosome:BROADD2:19:52714548:52745605:1	KINASE	36	1.6548	0.0356989	15	1.53221	0.113505	22	1.68505	0.108708	44	1.61612	0.1254	35	1.76496	0.0838471
LOC476215	CZH00002599.2	PREDICTED: similar to mitogen-activated protein kinase kinase kinase 5	KINASE	366	1.33298	0.0370079	126	1.13998	0.383516	168	1.25476	0.348807	371	1.30225	0.26749	60	1.34828	0.0568675
LOC476262	CZH00020768.1	PREDICTED: similar to Mitogen-activated protein kinase kinase kinase 4 (MAPK/ERK kinase kinase 4) (MEK kinase 4) (MEKK 4) (MAP three kinase 1) isoform 1	KINASE	48	1.48541	0.0889349	60	1.39045	0.147071	143	1.58308	0.13481	82	1.3607	0.130388	31	1.42436	0.10069
LOC476458	CZH00034355.1	ENSEMBL; ENSCAFP00000007985; ENSCAFG00000005355; -	KINASE							179	4.181	0.0927234	4	1.96631	0.433022
LOC476591	CZH00002637.2	PREDICTED: similar to Serine/threonine-protein kinase Nek4 (NimA-related protein kinase 4) (Serine/threonine-protein kinase 2) (Serine/threonine-protein kinase NRK2)	KINASE				11	1.54589	0.672917	17	1.49254	0.352
LOC476670	CZH00016125.2	PREDICTED: similar to microtubule associated serine/threonine kinase 2	KINASE	41	1.58803	0.215078	63	1.68306	0.126931	25	1.73032	0.198359	17	1.72378	0.30426	15	1.58133	0.232715
LOC476714	CZH00003628.2	PREDICTED: similar to Non-receptor tyrosine-protein kinase TYK2	KINASE	62	2.00694	0.054869	54	1.36608	0.196058	61	1.74154	0.14741	49	1.83966	0.144037	14	2.3427	0.146283
LOC476745	CZH00015249.2	PREDICTED: similar to Death-associated protein kinase 3 (DAP kinase 3) (DAP-like kinase) (Dlk) (ZIP-kinase)	KINASE	20	1.14434	0.159502	7	1.07887	0.234302	17	1.31032	0.14975	17	1.45494	0.253687	8	1.2751	0.179072
LOC476751	CZH00043485.1	PREDICTED: similar to Casein kinase I, gamma 2 isoform (CKI-gamma 2) isoform 7	KINASE							8	1.28137	0.212371
LOC476836	CZH00004171.1		KINASE	38	1.16481	0.497132	33	1.117	0.788871	51	1.28747	0.60925	73	1.40471	0.626466	8	1.36522	0.0687898
LOC476841	CZH00008831.2	PREDICTED: similar to serine/threonine kinase 33	KINASE	23	2.13037	0.147015	11	1.92795	0.147235	350	2.51658	0.0848485	41	2.28407	0.135842	33	2.4955	0.0676895
LOC476847	CZH00002838.2	PREDICTED: similar to Wee1-like protein kinase (WEE1hu)	KINASE	64	2.4626	0.0813919	30	2.07268	0.120728	79	2.48145	0.0889571	55	2.54003	0.0767908	4	1.9932	0.141638
LOC477011	CZH00030365.1	REFSEQ_XP; XP_848831; GI:73989604; -	KINASE				10	1.15621	0.244167	28	1.19961	0.19595	18	1.40805	0.200583	24	1.35905	0.0571429
LOC477033	CZH00285414.1	ENSCAFP00000007796 chromosome:BROADD2:23:13910233:14179436:-1	KINASE							73	1.68455	0.166879
LOC477064	CZH00003717.1		KINASE				9	1.13129	0.680445	32	1.07165	0.625	16	1.31481	0.529175	29	1.07485	0.127854
LOC477101	CZH00285603.1	ENSCAFP00000011639 chromosome:BROADD2:23:41187648:41278492:-1	KINASE							62	1.00413	0.872428
LOC477240	CZH00283962.1	ENSCAFP00000014145 chromosome:BROADD2:24:35352463:35436819:1	KINASE	20	1.13043	0.153846	54	1.04173	0.243243	126	1.32661	0.168188	36	1.3059	0.278908	116	1.31912	0.0431067
LOC477304	CZH00030002.1	PREDICTED: similar to Serine/threonine-protein kinase DCAMKL1 (Doublecortin-like and CAM kinase-like 1) isoform 6	KINASE													19	1.27451	0.280342
LOC477343	CZH00015220.2	PREDICTED: similar to LATS, large tumor suppressor, homolog 2	KINASE				18	1.11688	0.250342	22	1.19036	0.188547	7	1.21193	0.242784
LOC477371	CZH00285052.1	ENSCAFP00000012301 chromosome:BROADD2:25:32740835:32769994:1	KINASE							13	1.14182	0.407643
LOC477437	CZH00011881.2	PREDICTED: similar to unc-51-like kinase 1	KINASE	34	1.64424	0.0658271	20	1.4253	0.200119	29	1.47036	0.24552	40	1.51468	0.15102	13	1.62192	0.131757
LOC477480	CZH00012113.2	PREDICTED: similar to mitogen-activated protein kinase-activated protein kinase 5 isoform 2	KINASE				17	1.07475	0.177674	23	1.23913	0.207475				27	1.10615	0.123767
LOC477502	CZH00026194.1	PREDICTED: similar to TAO kinase 3 isoform 6	KINASE	24	1.7212	0.100597	19	1.81623	0.10826	43	1.62385	0.130476	8	2.16058	0.115932	12	1.33041	0.105326
LOC477603	CZH00016076.2	PREDICTED: similar to Serine/threonine-protein kinase receptor R3 precursor (SKR3) (Activin receptor-like kinase 1) (ALK-1) (TGF-B superfamily receptor type I) (TSR-I)	KINASE	24	2.98746	0.0732824				6	3.13754	0.140278	15	3.06132	0.178737	9	2.78475	0.0885668
LOC477663	CZH00011518.2	PREDICTED: similar to serine/threonine kinase 38 like	KINASE	27	0.998423	0.0600316	22	0.911632	0.480712	53	1.05887	0.397112	52	1.27149	0.540925	46	0.930542	0.0777096
LOC477728	CZH00019234.1	PREDICTED: similar to WNK lysine deficient protein kinase 1 isoform 2	KINASE	27	1.30809	0.255086				109	1.03401	0.125457	30	1.23869	0.27204	11	1.25136	0.219653
LOC477746	CZH00038706.1	PREDICTED: similar to mitogen-activated protein kinase 8 isoform 3 isoform 4	KINASE	940	3.57261	0.0307782	89	4.13481	0.212134	162	4.00167	0.183034	122	4.11988	0.180479	72	4.11364	0.0662983
LOC477796	CZH00030031.1	PREDICTED: similar to Inhibitor of nuclear factor kappa-B kinase alpha subunit (I kappa-B kinase alpha) (IkBKA) (IKK-alpha) (IKK-A) (IkappaB kinase) (I-kappa-B kinase 1) (IKK1) (Conserved helix-loop-h...	KINASE	52	0.975059	0.119367	46	0.981453	0.677165	130	1.17108	0.473139	45	1.15827	0.698758	17	0.957115	0.158859
LOC477886	CZH00038875.1	ENSEMBL; ENSCAFP00000010452; ENSCAFG00000007034; -	KINASE	409	2.27089	0.0338907	167	2.13351	0.105364	139	2.55189	0.107209	182	2.39441	0.0959792	55	2.94579	0.0540329
LOC477936	CZH00037531.1	PREDICTED: similar to Receptor-interacting serine/threonine-protein kinase 2 (RIP-like interacting CLARP kinase) (Receptor-interacting protein 2) (RIP-2) (CARD-containing interleukin-1 beta converting...	KINASE	76	2.67615	0.0460759	60	2.19198	0.0827834	37	2.78776	0.123963	50	2.4199	0.0954704	50	3.03759	0.0667417
LOC478013	CZH00031306.1	ENSEMBL; ENSCAFP00000007725; ENSCAFG00000005169; -	KINASE	23	1.29449	0.0241001				30	1.64474	0.157714	28	1.44677	0.191797	43	1.19618	0.0816847
LOC478061	CZH00004509.2	PREDICTED: similar to Mitogen-activated protein kinase kinase kinase 1 (MAPK/ERK kinase kinase 1) (MEK kinase 1) (MEKK 1)	KINASE	48	1.90753	0.0658288	22	1.92638	0.558386	56	1.90307	0.362347	52	1.74242	0.362542	11	1.87238	0.120041
LOC478108	CZH00001811.2	PREDICTED: similar to Casein kinase II, alpha chain (CK II)	KINASE	149	1.2174	0.0351719	93	1.48815	0.0607267	178	1.37079	0.0674093	121	1.53138	0.0598964	169	1.55661	0.0489463
LOC478257	CZH00281522.1	ENSCAFP00000012980 chromosome:BROADD2:30:10133124:10237091:1	KINASE	41	1.29052	0.0627899	59	1.08937	0.310775	133	1.0373	0.310578	63	1.16204	0.347183	90	1.05105	0.0709838
LOC478311	CZH00281701.1	ENSCAFP00000033397 chromosome:BROADD2:30:20691982:20728039:1	KINASE				4	1.1821	0.176198				3	1.22034	0.902778
LOC478338	CZH00041814.1	ENSEMBL; ENSCAFP00000025157; ENSCAFG00000017079; -	KINASE				18	1.15789	0.385167	7	1.24451	0.241354	5	1.36347	0.429708
LOC478347	CZH00045846.1	ENSEMBL; ENSCAFP00000025491; ENSCAFG00000017298; -	KINASE	71	0.981818	0.0555556	30	1.06932	0.432519	41	1.12613	0.445545	37	1.16966	0.582133	181	1.07544	0.050571
LOC478367	CZH00040008.1	ENSCAFP00000026431 chromosome:BROADD1:30:40507973:40670886:1	KINASE							3	1.24074	0.409769
LOC478428	CZH00280410.1	ENSCAFP00000035661 chromosome:BROADD2:32:3126251:3167096:-1	KINASE							17	1.69568	0.0768212				5	1.69533	0.0485507
LOC478464	CZH00041505.1	ENSEMBL; ENSCAFP00000013847; ENSCAFG00000009396; -	KINASE	631	3.95342	0.0295813	7	4.47466	0.110497	11	5.46154	0.106125	18	4.52484	0.109797	924	4.36875	0.0515021
LOC478484	CZH00038535.1	ENSCAFP00000014864 pep:known chromosome:BROADD1:32:20913274:20953845:1 gene:ENSCAFG00000010107 transcript:ENSCAFT00000016073 ... *	KINASE	13	2.11152	0.119718				23	2.81883	0.0558097	12	2.14837	0.185289	48	2.96916	0.0365974
LOC478686	CZH00015505.2	PREDICTED: similar to Protein kinase C, iota type (nPKC-iota) (Atypical protein kinase C-lambda/iota) (aPKC-lambda/iota) (PRKC-lambda/iota)	KINASE							10	1.18886	0.292571
LOC478713	CZH00007923.1		KINASE	14	1.41325	0.131696	6	1.22849	0.337349	31	1.32328	0.215079	10	1.40152	0.358559
LOC478721	CZH00279445.1	ENSCAFP00000014309 chromosome:BROADD2:35:13482589:13532284:-1	KINASE							27	2.2262	0.185171
LOC478757	CZH00036681.1	PREDICTED: similar to activin A type I receptor precursor isoform 7	KINASE	47	3.16769	0.0230695	25	4.28451	0.035503	46	3.63744	0.0555556	40	3.49006	0.0536111	41	4.06772	0.0302703
LOC478779	CZH00000263.2	PREDICTED: similar to STE20/SPS1-related proline-alanine rich protein kinase (Ste-20 related kinase) (Serine/threonine-protein kinase 39) (DCHT)	KINASE	84	0.974166	0.0370166	14	0.952698	0.274631	75	1.14061	0.144363	54	1.2044	0.181307	55	0.947368	0.0460905
LOC478792	CZH00279745.1	ENSCAFP00000018396 chromosome:BROADD2:36:17917883:18082735:1	KINASE							5	1.29275	0.258201
LOC478802	CZH00279767.1	ENSCAFP00000019377 chromosome:BROADD2:36:20373388:20533032:1	KINASE	303	1.27428	0.0407944	86	1.18261	0.351103	93	1.59975	0.25973	356	1.48849	0.30602	66	1.57382	0.0537836
LOC478866	CZH00040325.1	ENSCAFP00000017568 chromosome:BROADD1:37:13021263:13030021:-1	KINASE	11	1.8924	0.0371867	6	1.51688	0.369863	8	1.50714	0.385466	9	1.71035	0.132938
LOC478870	CZH00012625.2	PREDICTED: similar to amyotrophic lateral sclerosis 2 (juvenile) chromosome region, candidate 2 isoform 1	KINASE	10	1.05975	0.199802				6	1.11644	0.389571	10	1.25681	0.352941
LOC478875	CZH00279957.1	ENSCAFP00000031969 chromosome:BROADD2:37:14448787:14532744:1	KINASE	42	1.1848	0.0944074	26	1.11851	0.480848	53	1.36333	0.368618	51	1.31413	0.389041	164	1.14374	0.0771993
LOC478890	CZH00280012.1	ENSCAFP00000020170 chromosome:BROADD2:37:19535822:19616947:1	KINASE				42	1.68274	0.169427	182	2.12539	0.0857457	20	2.08128	0.135215	124	2.78159	0.0570423
LOC478913	CZH00010528.2	PREDICTED: similar to serine/threonine kinase 36 (fused homolog, Drosophila) isoform 1	KINASE							107	1.33458	0.295518
LOC478950	CZH00011027.2	PREDICTED: similar to Inhibitor of nuclear factor kappa-B kinase epsilon subunit (I kappa-B kinase epsilon) (IkBKE) (IKK-epsilon) (IKK-E) (Inducible I kappa-B kinase) (IKK-i)	KINASE				18	1.37234	0.358974	73	1.63111	0.286649	7	1.69652	0.4145	7	1.56944	0.14665
LOC478965	CZH00279198.1	ENSCAFP00000016655 chromosome:BROADD2:38:18272262:18340105:1	KINASE	73	1.28312	0.0963768	7	1.8505	0.169308	46	1.49799	0.136201	27	1.66903	0.162417	129	1.23863	0.0674044
LOC478986	CZH00015147.2	PREDICTED: similar to Serine/threonine-protein kinase Kist (Kinase interacting with stathmin) (U2AF homology motif kinase 1) (PAM COOH-terminal interactor protein 2) (P-CIP2)	KINASE				3	1	0.656085
LOC478987	CZH00279236.1	ENSCAFP00000019449 chromosome:BROADD2:38:23009278:23038555:-1	KINASE	42	1.29432	0.0637606	9	1.31745	0.206143	16	1.57143	0.142857	47	1.54641	0.123065	66	1.22539	0.0646388
LOC479052	CZH00300417.1	ENSCAFP00000019041 chromosome:BROADD2:3:56927534:56977147:1	KINASE	31	1.60593	0.511873							11	1.41964	0.574423
LOC479133	CZH00002878.2	PREDICTED: similar to cyclin G associated kinase	KINASE	70	2.12159	0.0275183	82	1.88286	0.0753004	182	1.7944	0.0830082	86	1.9639	0.0776189	129	2.38203	0.0414627
LOC479147	CZH00300138.1	ENSCAFP00000011472 chromosome:BROADD2:3:15431407:15453736:1	KINASE	19	1.61194	0.0740741	42	1.39881	0.334323	54	1.77129	0.199059	35	1.85168	0.210751	9	1.53349	0.204819
LOC479331	CZH00047601.1	PREDICTED: similar to casein kinase 1, alpha 1 isoform 1 isoform 2	KINASE	36	1.11857	0.0973333	50	1.18729	0.458652	122	1.22494	0.331337	74	1.33548	0.420546	36	1.18819	0.145963
LOC479351	CZH00011632.2	PREDICTED: similar to protein kinase, AMP-activated, alpha 1 catalytic subunit isoform 2	KINASE	1058	2.54998	0.0435158	335	2.06457	0.107636	303	2.55148	0.0996491	214	2.53733	0.113582	175	2.50132	0.0812236
LOC479426	CZH00017705.2	PREDICTED: similar to cDNA sequence BC033915	KINASE	110	1.46614	0.0506982	114	1.59004	0.086689	125	1.50681	0.112834	124	1.55214	0.105048	153	1.38797	0.06
LOC479450	CZH00018882.1	PREDICTED: similar to ataxia telangiectasia mutated protein isoform 1 isoform 3	KINASE							19	1.10949	0.796053
LOC479492	CZH00048564.1	PREDICTED: similar to Serine/threonine-protein kinase 12 (Aurora- and Ipl1-like midbody-associated protein 1) (AIM-1) (Aurora/IPL1-related kinase 2) (Aurora-related kinase 2) (STK-1) (Aurora-B) isofor...	KINASE				2	2.92383	0.131092	35	2.65061	0.0865868
LOC479747	CZH00018771.1	PREDICTED: similar to Transformation/transcription domain-associated protein (350/400 kDa PCAF-associated factor) (PAF350/400) (STAF40) (Tra1 homolog) isoform 3	KINASE							24	1.13592	0.592593
LOC479790	CZH00003191.2	PREDICTED: similar to mitogen activated protein kinase 3	KINASE	205	1.30049	0.0673527	50	1.27486	0.655319	76	1.42047	0.503326	108	1.52783	0.564042	181	1.3	0.0914158
LOC479875	CZH00000847.2	PREDICTED: similar to 3-phosphoinositide dependent protein kinase-1 (hPDK1)	KINASE	39	1.28663	0.075915	48	1.25637	0.128116	90	1.47914	0.10877	51	1.53959	0.154632	59	1.53953	0.0513532
LOC479988	CZH00005929.2	PREDICTED: similar to TNNI3 interacting kinase	KINASE	320	1.86771	0.0304122							285	1.89554	0.12987
LOC480008	CZH00052279.1	REFSEQ_XP; XP_537129; GI:73960322; -	KINASE	8	1.3	0.331361	14	1.32263	0.650485	9	1.56906	0.450704	13	1.47411	0.613678	8	1.19335	0.177215
LOC480052	CZH00018458.2	PREDICTED: similar to v-abl Abelson murine leukemia viral oncogene homolog 2 isoform a isoform 1	KINASE	188	1.94713	0.0588813	42	2.1048	0.0967742	72	2.50551	0.0886936	115	1.95016	0.0820444	120	1.95728	0.0401015
LOC480107	CZH00020300.1	PREDICTED: similar to CDC42-binding protein kinase alpha isoform B isoform 7	KINASE	104	1.27925	0.0968486	28	0.955639	0.231314	68	1.09856	0.12277	82	1.19001	0.137603	106	1.07671	0.0795044
LOC480262	CZH00049374.1	ENSEMBL; ENSCAFP00000017774; ENSCAFG00000012083; -	KINASE							25	1.2477	0.272895
LOC480454	CZH00049195.1	PREDICTED: similar to mitogen-activated protein kinase kinase 6 isoform 1 isoform 3	KINASE	78	1.22668	0.0473827	45	1.21191	0.289726	62	1.33935	0.224765	43	1.44673	0.196163	155	1.25498	0.0436075
LOC480481	CZH00289532.1	ENSCAFP00000019051 chromosome:BROADD2:9:14747901:14801575:1	KINASE	50	1.46085	0.0717316	23	1.46732	0.417223	109	1.94713	0.249425	52	1.71946	0.325263	41	1.57099	0.0733464
LOC480580	CZH00037492.1	PREDICTED: similar to ribosomal protein S6 kinase, 70kDa, polypeptide 1 isoform 4	KINASE				10	1.11299	0.436451	18	1.32601	0.183643				10	1.11398	0.123552
LOC480632	CZH00290145.1	ENSCAFP00000027901 chromosome:BROADD2:9:46884895:46976635:1	KINASE	37	1.49356	0.105364	39	1.79264	0.130987	14	1.64192	0.168883	28	1.73124	0.128024	25	1.52083	0.0909091
LOC480638	CZH00027249.1	ENSEMBL; ENSCAFP00000028129; ENSCAFG00000019060; -	KINASE													13	1.31739	0.290429
LOC480868	CZH00008033.2	PREDICTED: similar to pyruvate dehydrogenase kinase, isoenzyme 3 isoform 1	KINASE										4	1.46117	0.657807	8	1.33989	0.352201
LOC480897	CZH00007957.2	PREDICTED: similar to PCTAIRE protein kinase 1 isoform 1	KINASE	54	1.07427	0.0488746	24	1.08835	0.20445	135	1.34943	0.0754595	78	1.36737	0.114704	32	1.24257	0.0471092
LOC481131	CZH00051760.1	PREDICTED: similar to Cell division protein kinase 4 (Cyclin-dependent kinase 4) (PSK-J3) isoform 4	KINASE							8	1.36481	0.433962
LOC481145	CZH00030597.1	ENSEMBL; ENSCAFP00000000505; ENSCAFG00000000356; -	KINASE	258	2.26416	0.0378774	173	1.85799	0.100637	356	2.1135	0.0936381	226	2.09995	0.100849	212	2.39701	0.0614363
LOC481150	CZH00006305.2	PREDICTED: similar to Interleukin-1 receptor-associated kinase-3 (IRAK-3) (IL-1 receptor-associated kinase M) (IRAK-M)	KINASE	173	2.77015	0.0399381	111	2.29548	0.0730856	89	2.85735	0.0732207	156	2.69921	0.0863477	48	3.07173	0.0512821
LOC481152	CZH00012815.2	PREDICTED: similar to dual-specificity tyrosine-(Y)-phosphorylation regulated kinase 2 isoform 2	KINASE	28	1.84602	0.123362				7	1.41901	0.144695	21	1.97832	0.12626	13	1.53153	0.129412
LOC481296	CZH00012421.2	PREDICTED: similar to NUAK family, SNF1-like kinase 1 (AMPK-related protein kinase 5)	KINASE	46	1.77828	0.0350601	9	2.78614	0.0792793				39	2.05098	0.0682874	23	1.95842	0.0841874
LOC481331	CZH00012204.2	PREDICTED: similar to mitogen-activated protein kinase kinase kinase kinase 4 isoform 2	KINASE	232	1.63833	0.069176	69	1.71056	0.104579	126	1.75615	0.0870223	107	1.94924	0.0748279	65	1.79731	0.0640866
LOC481464	CZH00010765.2	PREDICTED: similar to fms-related tyrosine kinase 4 isoform 1	KINASE	48	2.13871	0.110865	38	1.87558	0.2543	24	1.96779	0.212766	32	1.94201	0.255044	14	2.50951	0.10615
LOC481481	CZH00042967.1	PREDICTED: similar to casein kinase 1, gamma 3 isoform 8	KINASE							50	1.2358	0.117617				24	1.33162	0.112916
LOC481481	CZH00294703.1	ENSCAFP00000000799 chromosome:BROADD2:11:16396659:16467561:1	KINASE										12	1.34576	0.119228
LOC481608	CZH00005915.2	PREDICTED: similar to Maternal embryonic leucine zipper kinase (hMELK) (Protein kinase PK38) (hPK38)	KINASE				3	2.39458	0.218868	21	2.40744	0.115341
LOC481628	CZH00007951.2	PREDICTED: similar to TGF-beta receptor type I precursor (TGFR-1) (TGF-beta type I receptor) (ESK2)	KINASE	32	1.69918	0.0535475	10	1.90643	0.0768468	90	1.82221	0.101155	49	1.75761	0.105375	18	1.82119	0.0748052
LOC481766	CZH00007572.2	PREDICTED: similar to Serine/threonine-protein kinase 38 (NDR1 protein kinase) (Nuclear Dbf2-related kinase 1)	KINASE	18	1.0605	0.107765	14	0.948196	0.468293	28	1.05952	0.378812	12	1.24683	0.505088	8	1.00669	0.119545
LOC481772	CZH00001227.2	PREDICTED: similar to Proto-oncogene serine/threonine-protein kinase Pim-1	KINASE	5	1.84054	0.0183142				12	2.07394	0.130918	8	1.92145	0.174497
LOC481843	CZH00001465.2	PREDICTED: similar to intestinal cell kinase	KINASE				14	2.46498	0.221784	26	2.48681	0.172944	5	1.99805	0.327805	12	1.89804	0.0662252
LOC481895	CZH00001758.2	PREDICTED: similar to TTK protein kinase	KINASE							20	1.05263	0.5
LOC482080	CZH00012378.2	PREDICTED: similar to extracellular signal-regulated kinase 7	KINASE							60	2.66535	0.139259
LOC482095	CZH00006850.2	PREDICTED: similar to aarF domain containing kinase 5	KINASE	27	1.03326	0.0944206	18	1.0591	0.709821	51	1.04537	0.603978	32	1.16162	0.657971	38	1.15051	0.150776
LOC482140	CZH00033747.1	ENSEMBL; ENSCAFP00000002868; ENSCAFG00000001942; -	KINASE	38	2.9532	0.0664432	12	2.33908	0.239148	32	3.08301	0.132941	36	2.84323	0.157895	52	3.09347	0.0798176
LOC482286	CZH00026530.1	PREDICTED: similar to a disintegrin and metalloproteinase domain 22 isoform 1 preproprotein isoform 6	KINASE													9	1.23404	0.389163
LOC482509	CZH00291224.1	ENSCAFP00000006247 chromosome:BROADD2:15:16878866:16901209:1	KINASE							6	1.11331	0.298869	2	1.35913	0.233911
LOC482513	CZH00000934.2	PREDICTED: similar to Microtubule-associated serine/threonine-protein kinase 2	KINASE	53	1.59017	0.0922957	7	1.30286	0.261404	26	1.53659	0.170274	36	1.70726	0.149977
LOC482535	CZH00016855.2	PREDICTED: similar to tyrosine kinase with immunoglobulin-like and EGF-like domains 1	KINASE	30	1.65392	0.0556426	8	1.18275	0.585909	4	1.59107	0.361411	26	1.52566	0.369155
LOC482614	CZH00000385.2	PREDICTED: similar to PCTAIRE protein kinase 2	KINASE	65	1.10617	0.0365261	8	1.12551	0.125996	39	1.55951	0.0617807	32	1.50794	0.082397	26	1.29075	0.071134
LOC482642	CZH00016226.2	PREDICTED: similar to doublecortin kinase 2	KINASE													9	1.34597	0.264085
LOC482735	CZH00288016.1	ENSCAFP00000005359 chromosome:BROADD2:16:9267823:9285108:1	KINASE				39	2.25896	0.0673344	28	2.71018	0.0922449				10	1.84615	0.159091
LOC482772	CZH00288098.1	ENSCAFP00000006000 chromosome:BROADD2:16:12084873:12205150:1	KINASE	20	2.06633	0.0530864	22	1.80483	0.161628	13	2.2953	0.120683	26	1.98289	0.127004	16	1.93021	0.0692149
LOC482839	CZH00029856.1	ENSEMBL; ENSCAFP00000008270; ENSCAFG00000005526; -	KINASE	52	0.976271	0.106481	70	0.952153	0.676717	125	1.16494	0.394822	75	1.09187	0.731392	39	0.994746	0.147887
LOC482970	CZH00010413.2	PREDICTED: similar to Rho-associated protein kinase 2 (Rho-associated, coiled-coil containing protein kinase 2) (p164 ROCK-2) (Rho kinase 2)	KINASE	35	1.31165	0.316032				21	1.06407	0.264463	19	1.35093	0.324138	69	1.08831	0.202864
LOC483021	CZH00011855.2	PREDICTED: similar to anaplastic lymphoma kinase Ki-1	KINASE													13	1.22294	0.254867
LOC483036	CZH00026893.1	ENSEMBL; ENSCAFP00000009205; ENSCAFG00000006119; -	KINASE	84	1.93925	0.0462456	50	2.37146	0.0636499	47	2.04961	0.0794251	74	2.15821	0.070816	6	1.9716	0.0801503
LOC483060	CZH00014246.2	PREDICTED: similar to MER receptor tyrosine kinase precursor	KINASE	45	1.34259	0.0655172	33	1.21436	0.248208	89	1.5542	0.233971	31	1.39009	0.222121	80	1.26543	0.0464396
LOC483241	CZH00285952.1	ENSCAFP00000005183 chromosome:BROADD2:18:9575860:9612427:-1	KINASE				10	1.76383	0.160673	26	2.37579	0.0401064				11	2.02375	0.11734
LOC483323	CZH00289399.1	ENSCAFP00000007463 chromosome:BROADD2:9:7629536:7632588:-1	KINASE							13	1.7177	0.218384
LOC483658	CZH00031068.1	PREDICTED: similar to serine/threonine kinase SADB isoform 4	KINASE							33	2.06388	0.176094				135	1.72641	0.0692076
LOC483732	CZH00286687.1	ENSCAFP00000019770 chromosome:BROADD2:18:54619769:54634056:1	KINASE	26	1.71663	0.0944656	34	1.65548	0.241775	24	1.74276	0.220919	23	1.9006	0.197405	20	1.54922	0.0842809
LOC483757	CZH00286722.1	ENSCAFP00000020873 chromosome:BROADD2:18:55344179:55360343:1	KINASE	38	2	0.277244				20	1.2896	0.178779	16	1.50449	0.300341
LOC483759	CZH00012577.2	PREDICTED: similar to mitogen-activated protein kinase kinase kinase kinase 2	KINASE	23	1.35802	0.0814229	41	1.71461	0.0634082	43	1.657	0.0707763	30	1.44741	0.0878553	72	1.58086	0.0436252
LOC483769	CZH00011868.2	PREDICTED: similar to Serine/threonine-protein kinase MARK2 (MAP/microtubule affinity-regulating kinase 2) (ELKL motif kinase) (EMK1) (PAR1 homolog)	KINASE	248	1.54566	0.0800299	68	2.28204	0.13165	182	1.73907	0.129431	118	1.82603	0.115923	244	1.3988	0.100552
LOC484142	CZH00301177.1	ENSCAFP00000001894 chromosome:BROADD2:1:75336645:75414211:-1	KINASE							23	1.32213	0.394619
LOC484147	CZH00026767.1	PREDICTED: similar to neurotrophic tyrosine kinase, receptor, type 2 isoform a precursor isoform 5	KINASE													167	1.21475	0.0654762
LOC484196	CZH00033327.1	PREDICTED: similar to Tyrosine-protein kinase SYK (Spleen tyrosine kinase) isoform 3	KINASE				84	1.76478	0.244249	24	1.4751	0.293045	25	1.61479	0.295062	25	1.3836	0.0828553
LOC484297	CZH00006344.2	PREDICTED: similar to BR serine/threonine-protein kinase 1 (SAD1 kinase) (SAD1A)	KINASE	13	1.64093	0.216471				8	2.2492	0.119095	8	2.12561	0.0866218	31	1.55814	0.0753376
LOC484316	CZH00301494.1	ENSCAFP00000003976 chromosome:BROADD2:1:106377756:106393794:-1	KINASE													27	2.01134	0.0593762
LOC484427	CZH00301729.1	ENSCAFP00000006350 chromosome:BROADD2:1:112092396:112127009:1	KINASE	74	1.95319	0.0785314	18	1.90791	0.0950226	82	2.00592	0.0877267	51	2.00608	0.105673	13	1.72517	0.313253
LOC484436	CZH00033207.1	PREDICTED: similar to myotonic dystrophy protein kinase isoform 3	KINASE	92	1.07206	0.105127	5	0.997816	0.218898	29	1.33362	0.144965	73	1.17682	0.227411	13	1.0671	0.271805
LOC484449	CZH00301772.1	ENSCAFP00000006762 chromosome:BROADD2:1:113114139:113138344:-1	KINASE	37	1.53276	0.0794901	4	1.96203	0.180645	93	1.85118	0.107404	20	1.8562	0.124111	67	1.66091	0.0494148
LOC484490	CZH00301867.1	ENSCAFP00000007520 chromosome:BROADD2:1:115609830:115635427:-1	KINASE	38	1.62306	0.0572956	19	1.37653	0.234458	92	2.03443	0.142016	37	1.76383	0.187158	30	1.59482	0.11976
LOC484498	CZH00038243.1	ENSCAFP00000007611 chromosome:BROADD1:1:115245905:115263383:1	KINASE	38	1.61603	0.0740192	16	1.30676	0.596817	22	1.46753	0.610619	35	1.70138	0.510393	21	1.42553	0.179104
LOC484506	CZH00031887.1	PREDICTED: similar to dual-specificity tyrosine-(Y)-phosphorylation regulated kinase 1B isoform a isoform 2	KINASE							25	1.65342	0.132924				9	2.17329	0.0863039
LOC484513	CZH00301928.1	ENSCAFP00000008383 chromosome:BROADD2:1:116917423:116925835:-1	KINASE	148	1.81595	0.0443718	89	1.7354	0.202742	288	1.85988	0.15935	159	2.04724	0.1875	87	1.69279	0.0733272
LOC484527	CZH00301951.1	ENSCAFP00000008799 chromosome:BROADD2:1:117355322:117371283:1	KINASE				18	1.7122	0.193617	9	1.41919	0.391459				27	1.56389	0.12818
LOC484648	CZH00032653.1	PREDICTED: similar to RAF proto-oncogene serine/threonine-protein kinase (Raf-1) (C-RAF) (cRaf) isoform 10	KINASE				5	1.3549	0.434153	9	1.46774	0.3663
LOC484657	CZH00286971.1	ENSCAFP00000007680 chromosome:BROADD2:20:11137712:11199652:-1	KINASE							9	1.68068	0.141565	7	1.57554	0.294064
LOC484665	CZH00013073.2	PREDICTED: similar to calcium/calmodulin-dependent protein kinase I	KINASE	10	1.0583	0.270659				6	1.12381	0.364407	13	1.25045	0.595136	27	2.08445	0.0690608
LOC484740	CZH00048677.1	ENSEMBL; ENSCAFP00000014482; ENSCAFG00000009848; -	KINASE													5	1.29412	0.418182
LOC484756	CZH00008112.2	PREDICTED: similar to mitogen-activated protein kinase-activated protein kinase 3	KINASE	12	1.1373	0.519115							6	1.35461	0.554974
LOC484903	CZH00012007.2	PREDICTED: similar to protein kinase N1 isoform 2	KINASE	18	1.5528	0.0818876	37	1.43229	0.0926738	68	1.51604	0.10578	36	1.55875	0.173088	23	1.37456	0.0778558
LOC484990	CZH00016186.2	PREDICTED: similar to Insulin receptor precursor (IR) (CD220 antigen)	KINASE	121	1.22722	0.089262	116	1.0478	0.342417	114	1.15604	0.316857	125	1.22926	0.314979	69	1.17359	0.0986111
LOC485054	CZH00003036.2	PREDICTED: similar to phosphatidylinositol-4-phosphate 5-kinase, type I, gamma	KINASE													13	1.20952	0.322835
LOC485088	CZH00287932.1	ENSCAFP00000028888 chromosome:BROADD2:20:60701050:60719499:-1	KINASE	13	1.05748	0.0917197	10	1.01225	0.308313	35	1.10493	0.267576	18	1.24248	0.309611	35	0.991694	0.0820771
LOC485590	CZH00015108.1		KINASE							20	1.61728	0.141221
LOC485671	CZH00009110.2	PREDICTED: similar to Ephrin type-B receptor 1 precursor (Tyrosine-protein kinase receptor EPH-2) (NET) (HEK6) (ELK)	KINASE										9	1.86261	0.272642	86	2.28168	0.0540338
LOC485772	CZH00030898.1	ENSEMBL; ENSCAFP00000008503; ENSCAFG00000005685; -	KINASE													32	1.78522	0.0731473
LOC485828	CZH00000451.2	PREDICTED: similar to Tyrosine-protein kinase HCK (p59-HCK/p60-HCK) (Hemopoietic cell kinase)	KINASE	70	2.03218	0.0455985	71	1.92254	0.205128	127	2.04481	0.178393	16	2.04916	0.209479	24	2.01119	0.0792768
LOC485940	CZH00044188.1	PREDICTED: similar to Serine/threonine-protein kinase 6 (Serine/threonine kinase 15) (Aurora/IPL1-related kinase 1) (Aurora-related kinase 1) (hARK1) (Aurora-A) (Breast-tumor-amplified kinase) isoform...	KINASE	19	3.1723	0.0702875	7	2.57207	0.201401	123	3.62884	0.076873	10	3.27117	0.12844	19	2.74349	0.0894309
LOC486058	CZH00007302.2	PREDICTED: similar to Serine/threonine-protein kinase Nek1 (NimA-related protein kinase 1) (NY-REN-55 antigen) isoform 1	KINASE	80	1.30342	0.0655738	38	1.21238	0.540493	315	1.28016	0.474892	66	1.34311	0.496362	71	1.27737	0.0780952
LOC486102	CZH00024934.1	ENSEMBL; ENSCAFP00000012751; ENSCAFG00000008670; -	KINASE	68	2.0323	0.0330406	64	1.89129	0.187178	97	1.95558	0.176678	71	2.08431	0.153558	740	2.05423	0.0696938
LOC486263	CZH00280780.1	ENSCAFP00000012271 chromosome:BROADD2:26:10882358:10911721:1	KINASE	64	2.28215	0.0369599	48	1.95578	0.0963022	70	3.08343	0.0635987	50	2.52283	0.0821536	293	2.71599	0.0451084
LOC486338	CZH00280951.1	ENSCAFP00000017544 chromosome:BROADD2:26:25085100:25131328:-1	KINASE							13	1.20385	0.303514
LOC486363	CZH00033526.1	PREDICTED: similar to LIM domain kinase 2 (LIMK-2) isoform 2	KINASE	30	1.26054	0.0483604	46	1.33879	0.332518	72	1.37215	0.349713	36	1.48894	0.383581	14	1.51535	0.065123
LOC486443	CZH00281173.1	ENSCAFP00000022499 chromosome:BROADD2:26:33694775:33813162:1	KINASE	23	2.14244	0.328358				12	1.30328	0.490566	14	1.57269	0.439776	62	2.25272	0.0989144
LOC486506	CZH00282970.1	ENSCAFP00000010309 chromosome:BROADD2:27:4790871:4796699:-1	KINASE							3	1.26768	0.452191
LOC486537	CZH00040004.1	ENSCAFP00000010923 chromosome:BROADD1:27:6005536:6022193:-1	KINASE	51	2.9355	0.0306592	50	2.18759	0.105809	58	2.41441	0.108955	33	2.89435	0.102999	53	2.45476	0.0623819
LOC486601	CZH00041469.1	PREDICTED: similar to Interleukin-1 receptor-associated kinase-4 (IRAK-4) (NY-REN-64 antigen) isoform 2	KINASE	48	1.27588	0.0438237	52	1.27345	0.144537	90	1.38128	0.14237	36	1.43091	0.160609	36	1.32596	0.0734149
LOC486608	CZH00009735.2	PREDICTED: similar to leucine-rich repeat kinase 2	KINASE	109	2.21025	0.0540223	62	1.81651	0.121886	175	1.91716	0.0903075	143	1.70925	0.102356	119	1.72489	0.072407
LOC486876	CZH00282206.1	ENSCAFP00000015494 chromosome:BROADD2:28:19288424:19347925:1	KINASE	131	1.57797	0.0536013	132	1.39373	0.0631661	243	1.34535	0.0557342	188	1.37505	0.0635101	183	1.52673	0.0207772
LOC486981	CZH00282505.1	ENSCAFP00000035207 chromosome:BROADD2:29:19347377:19417583:1	KINASE	12	1.34615	0.0380952	9	1.31113	0.227806	45	1.49127	0.119569	14	1.55893	0.226033	38	1.34783	0.0831919
LOC487308	CZH00007664.1		KINASE							5	1.40928	0.337325
LOC487341	CZH00297992.1	ENSCAFP00000030775 chromosome:BROADD2:2:75570821:75580328:1	KINASE	103	2.35973	0.0230105	45	2.36196	0.100727	31	2.42167	0.130076	36	2.43169	0.096832	30	2.51652	0.0564202
LOC487345	CZH00002343.2	PREDICTED: similar to mitogen-activated protein kinase kinase kinase 6	KINASE	333	1.34733	0.0532578	55	1.15287	0.382001	58	1.18953	0.463028	128	1.2398	0.301386	10	1.25998	0.116438
LOC487353	CZH00016029.2	PREDICTED: similar to ribosomal protein S6 kinase, 90kDa, polypeptide 1 isoform b isoform 1	KINASE	198	1.3795	0.0359252	198	1.61386	0.175229	191	1.97802	0.132026	101	1.58308	0.218264	162	1.69643	0.0507177
LOC487380	CZH00298084.1	ENSCAFP00000021569 chromosome:BROADD2:2:79320663:79444285:-1	KINASE	79	1.72447	0.0734619	7	1.51171	0.356195	58	1.85646	0.164875	41	1.68975	0.180947	189	1.76443	0.0614152
LOC487421	CZH00025298.1	PREDICTED: similar to ephrin receptor EphA2 isoform 6	KINASE	97	1.87884	0.0342487	69	1.79193	0.0763107	46	2.11199	0.0786863	64	1.86944	0.0695394	68	2.06154	0.0379353
LOC487490	CZH00005340.2	PREDICTED: similar to Serine/threonine-protein kinase PAK 6 (p21-activated kinase 6) (PAK-6) (PAK-5)	KINASE							3	1.17634	0.457038	9	1.5	0.270728
LOC487509	CZH00281560.1	ENSCAFP00000014168 chromosome:BROADD2:30:11575979:11590418:1	KINASE				5	1.03962	0.459584	46	1.23064	0.270199				33	1.11782	0.104542
LOC487649	CZH00040409.1	PREDICTED: similar to c-src tyrosine kinase isoform 6	KINASE	254	1.51436	0.0344828	170	1.58194	0.330025	271	1.96429	0.291979	215	1.78175	0.321014	173	1.84444	0.0578313
LOC487651	CZH00012473.2	PREDICTED: similar to unc-51-like kinase 3	KINASE	199	2.50987	0.0427086	64	2.8659	0.266488	123	3.15723	0.223904	173	2.66483	0.241622	254	2.59914	0.050494
LOC487755	CZH00281359.1	ENSCAFP00000014403 chromosome:BROADD2:31:34735806:34772919:1	KINASE	25	1.60152	0.0517304				57	1.47497	0.0976821	30	1.79535	0.165126	35	1.89819	0.0562284
LOC487787	CZH00018581.2	PREDICTED: similar to Serine/threonine-protein kinase SNF1-like kinase 1 (Serine/threonine-protein kinase SNF1LK) (Salt-inducible protein kinase) (Protein kinase KID2)	KINASE	30	2.42642	0.0687679	26	2.37143	0.128514	32	2.52644	0.142721	11	1.9196	0.223386
LOC487819	CZH00023450.1	PREDICTED: similar to BMP-2 inducible protein kinase (BIKe) isoform 1	KINASE	55	2.46767	0.0721334	42	2.31083	0.0859696	67	2.68725	0.0689311	31	2.53304	0.0641574	22	2.76732	0.0885751
LOC487827	CZH00280453.1	ENSCAFP00000013072 chromosome:BROADD2:32:8230637:8320645:-1	KINASE				12	1.24205	0.361309
LOC487930	CZH00003855.2	PREDICTED: similar to Ephrin type-A receptor 3 precursor (Tyrosine-protein kinase receptor ETK1) (HEK) (HEK4)	KINASE	79	1.19965	0.112392	27	1.21453	0.567455	63	1.70777	0.395648	80	1.37455	0.405644	45	1.32675	0.0870561
LOC488012	CZH00019924.1	PREDICTED: similar to myosin light chain kinase isoform 1 isoform 7	KINASE	106	1.0626	0.0693464	149	0.970769	0.212361	226	1.10349	0.14577	166	1.25801	0.160622	81	1.10038	0.139415
LOC488025	CZH00024344.1	PREDICTED: similar to Activated CDC42 kinase 1 (ACK-1) (Non-receptor protein tyrosine kinase Ack) (Tyrosine kinase non-receptor protein 2) isoform 2	KINASE	77	1.69334	0.0652439	18	1.6531	0.211991	82	1.86649	0.143055	85	1.82205	0.132068	82	1.70702	0.0688592
LOC488108	CZH00007921.2	PREDICTED: similar to ephrin receptor EphB3 precursor	KINASE	63	1.44429	0.129219	13	1.15625	0.542793	58	1.26444	0.525888	24	1.42475	0.474178	164	1.23817	0.104459
LOC488166	CZH00282893.1	ENSCAFP00000022373 chromosome:BROADD2:34:38432592:38571579:-1	KINASE	89	1.8944	0.193746	18	2.10113	0.0949968	302	2.25346	0.083906	31	1.93218	0.153159	168	2.21384	0.0793587
LOC488195	CZH00010274.2	PREDICTED: similar to receptor (TNFRSF)-interacting serine-threonine kinase 1	KINASE				4	1.16201	0.730769
LOC488361	CZH00016654.2	PREDICTED: similar to activin A receptor, type IC	KINASE							2	1.81002	0.23855
LOC488508	CZH00016030.2	PREDICTED: similar to Receptor tyrosine-protein kinase erbB-4 precursor (p180erbB4) (Tyrosine kinase-type cell surface receptor HER4)	KINASE	30	1.42091	0.135849				28	1.26282	0.151454	27	1.24256	0.193709	99	1.28387	0.0495334
LOC488536	CZH00002463.1		KINASE	20	1.62834	0.0793893	34	1.41202	0.155573	37	1.70579	0.161447	35	1.75383	0.190643	22	1.59153	0.0472125
LOC488570	CZH00033492.1	PREDICTED: similar to NUAK family, SNF1-like kinase, 2 isoform 3	KINASE				5	1.58386	0.431635
LOC488573	CZH00279132.1	ENSCAFP00000014825 chromosome:BROADD2:38:4993765:5001820:1	KINASE				47	1.18424	0.203763	13	1.33557	0.301508				114	1.41684	0.0680402
LOC488706	CZH00003462.2	PREDICTED: similar to leucine-rich repeat kinase 1	KINASE	148	0.912921	0.381538	19	1.03271	0.81448	102	1.05769	0.807273	30	1.19167	0.776224	16	1.06827	0.225564
LOC488808	CZH00014998.2	PREDICTED: similar to Fibroblast growth factor receptor 3 precursor (FGFR-3)	KINASE				14	1.24459	0.194128							40	1.41037	0.0595238
LOC488997	CZH00052599.1	ENSEMBL; ENSCAFP00000019027; ENSCAFG00000012904; -	KINASE	31	1.24734	0.260341				64	1.28063	0.364198	9	1.38501	0.488806
LOC489077	CZH00037793.1	PREDICTED: similar to bone morphogenetic protein receptor, type IA precursor isoform 4	KINASE	23	2.87163	0.0667315	10	3.32021	0.102372	18	2.91	0.0693013	22	3.89481	0.0996142	8	3.96606	0.0764404
LOC489095	CZH00007760.2	PREDICTED: similar to Fibroblast growth factor receptor 4 precursor (FGFR-4)	KINASE				7	1.02493	0.772973
LOC489121	CZH00298600.1	ENSCAFP00000024806 chromosome:BROADD2:4:43282058:43393047:1	KINASE	84	1.65461	0.0581312	86	1.62494	0.0776242	372	1.93509	0.0553781	106	1.86549	0.0559772	55	2.24564	0.0413895
LOC489159	CZH00031192.1	PREDICTED: similar to IL2-inducible T-cell kinase	KINASE				17	3.29478	0.0894688	5	2.41667	0.560345
LOC489188	CZH00298732.1	ENSCAFP00000026920 chromosome:BROADD2:4:62184432:62213456:1	KINASE	15	1.01176	0.136986	26	1.02319	0.240691	15	1.15684	0.259067	17	1.21993	0.198257	31	1.14119	0.115051
LOC489410	CZH00007511.2	PREDICTED: similar to SNF1-like kinase 2	KINASE	44	1.8	0.0698861	43	2.35706	0.142193	48	2.57858	0.106366	58	1.92424	0.10202	48	1.61852	0.0294214
LOC489470	CZH00029764.1	PREDICTED: similar to Non-receptor tyrosine-protein kinase TNK1 (CD38 negative kinase 1)	KINASE				17	2.497	0.169573	20	3.49126	0.132198
LOC489508	CZH00006279.1		KINASE	70	1.23347	0.0897155	82	1.10412	0.532642	123	1.59091	0.33913	67	1.46356	0.514523	262	1.44493	0.0682046
LOC489532	CZH00299515.1	ENSCAFP00000026896 chromosome:BROADD2:5:43832374:43836671:-1	KINASE	28	1.73611	0.226286	31	1.58059	0.320499	37	2.03763	0.263439	19	1.7891	0.337748	15	1.48522	0.169154
LOC489547	CZH00299562.1	ENSCAFP00000032138 chromosome:BROADD2:5:45748384:45761803:1	KINASE	132	0.989515	0.0675497	76	0.97874	0.381691	31	1.12797	0.41903	120	1.22325	0.31272	11	1.14576	0.183575
LOC489571	CZH00009783.2	PREDICTED: similar to 5-AMP-activated protein kinase, catalytic alpha-2 chain (AMPK alpha-2 chain)	KINASE	731	2.33549	0.0367354	109	1.78868	0.0991041	99	2.22293	0.0891436	568	2.20745	0.0993947	58	2.35385	0.0495356
LOC489591	CZH00028848.1	PREDICTED: similar to cell division cycle 2-like 1 (PITSLRE proteins) isoform 1 isoform 7	KINASE							12	1.14439	0.485981
LOC489655	CZH00009163.1		KINASE				4	1.70074	0.258846
LOC489784	CZH00037966.1	PREDICTED: similar to Phosphorylase b kinase gamma catalytic chain, skeletal muscle isoform (Phosphorylase kinase gamma subunit 1)	KINASE	146	1.07313	0.0444154	11	1.07307	0.322825	13	1.20305	0.329114	77	1.36987	0.0966212	34	1.24664	0.101458
LOC489800	CZH00033237.1	PREDICTED: similar to LIM domain kinase 1 isoform 1	KINASE	15	1.1789	0.197147	7	1.61932	0.270309	60	1.28834	0.296507	12	1.40297	0.353741	64	1.31095	0.071159
LOC489830	CZH00295343.1	ENSCAFP00000020887 chromosome:BROADD2:6:11929668:11946754:1	KINASE	127	1.90219	0.0387923	64	1.78748	0.113942	84	2.24805	0.109044	100	1.90915	0.0858569	48	2.00753	0.0574761
LOC489943	CZH00011875.2	PREDICTED: similar to TAO kinase 2 isoform 1	KINASE				17	1.65923	0.146487	24	1.59865	0.117399				9	1.4972	0.0626754
LOC489943	CZH00024439.1	PREDICTED: similar to TAO kinase 2 isoform 2	KINASE										14	1.69497	0.171779
LOC489954	CZH00012593.2	PREDICTED: similar to SH3-binding domain kinase 1	KINASE	18	1.47145	0.0760661							12	1.72319	0.23589
LOC489968	CZH00014042.2	PREDICTED: similar to Protein kinase C, beta type (PKC-beta) (PKC-B)	KINASE	15	2.81925	0.157491	18	1.84464	0.187803	15	2.37012	0.114032	8	2.18825	0.18914	35	2.24755	0.0679282
LOC489971	CZH00018239.2	PREDICTED: similar to Serine/threonine-protein kinase PLK1 (Polo-like kinase 1) (PLK-1) (Serine/threonine-protein kinase 13) (STPK13)	KINASE							27	1.50951	0.170079
LOC490174	CZH00014851.2	PREDICTED: similar to protein kinase N2	KINASE				22	1.13317	0.149075	34	1.21622	0.215385	19	1.1433	0.648501
LOC490263	CZH00013983.2	PREDICTED: similar to MAP kinase-activated protein kinase 2 (MAPK-activated protein kinase 2) (MAPKAP kinase 2) (MAPKAPK-2)	KINASE										6	1.32088	0.475874
LOC490310	CZH00008676.2	PREDICTED: similar to ribonuclease L	KINASE				27	1.06682	0.335033	3	1.32988	0.449298
LOC490404	CZH00296683.1	ENSCAFP00000024305 chromosome:BROADD2:7:44109977:44128994:-1	KINASE	9	1.94857	0.0700508							23	1.8265	0.445596	16	1.37387	0.103578
LOC490427	CZH00296733.1	ENSCAFP00000024968 chromosome:BROADD2:7:45257273:45267023:1	KINASE				14	2.07565	0.128037	10	1.77035	0.252358
LOC490532	CZH00296942.1	ENSCAFP00000027127 chromosome:BROADD2:7:70576922:70639110:-1	KINASE	213	3.27952	0.0252308	137	3.19492	0.10803	154	3.62176	0.11731	189	3.53564	0.0778443	35	4.06935	0.0351842
LOC490685	CZH00012687.2	PREDICTED: similar to mitogen-activated protein kinase kinase kinase kinase 5 isoform 1	KINASE	29	1.31906	0.03967	32	1.86914	0.137837	68	1.67442	0.0886525	44	1.43282	0.113947	57	1.38664	0.0392157
LOC490765	CZH00004684.2	PREDICTED: similar to Mitogen-activated protein kinase kinase kinase 9 (Mixed lineage kinase 1)	KINASE													32	2.37457	0.0694645
LOC490790	CZH00014797.2	PREDICTED: similar to Serine/threonine-protein kinase Nek9 (NimA-related protein kinase 9) (Nercc1 kinase) (NIMA-related kinase 8) (Nek8) isoform 2	KINASE	1291	1.70199	0.02882	313	1.59835	0.426491	329	1.66013	0.394826	577	1.7183	0.342646	99	1.24028	0.0537241
LOC490831	CZH00294398.1	ENSCAFP00000025863 chromosome:BROADD2:8:64843033:64941068:-1	KINASE	74	1.06032	0.0616143	63	1.05505	0.15991	212	1.43602	0.120232	97	1.19444	0.169869	109	1.30194	0.0487421
LOC490863	CZH00016597.2	PREDICTED: similar to MAPK/MAK/MRK overlapping kinase (MOK protein kinase) (Renal tumor antigen 1) (RAGE-1)	KINASE							11	2.94542	0.145599
LOC490868	CZH00294499.1	ENSCAFP00000026841 chromosome:BROADD2:8:73853837:73958414:-1	KINASE	170	1.18682	0.0527059	257	0.941352	0.114044	263	1.02377	0.117589	177	1.11296	0.162189	268	1.03165	0.0543689
LOC490878	CZH00040237.1	ENSCAFP00000027133 chromosome:BROADD1:8:75246493:75263416:-1	KINASE	21	1.10946	0.231425							7	1.58511	0.314691
LOC490915	CZH00012605.2	PREDICTED: similar to tousled-like kinase 2	KINASE							17	1.10543	0.431978
LOC491027	CZH00289810.1	ENSCAFP00000024160 chromosome:BROADD2:9:26257001:26306366:-1	KINASE				13	1.01316	0.307978	78	1.13292	0.164149				13	1.20912	0.124169
LOC491034	CZH00044495.1	ENSEMBL; ENSCAFP00000024386; ENSCAFG00000016574; -	KINASE	23	1.40355	0.227848	11	1.0884	0.187779	36	1.42893	0.137359	18	1.47662	0.234749	76	1.10127	0.103448
LOC491160	CZH00037246.1	PREDICTED: similar to nemo like kinase isoform 6	KINASE	39	1.83591	0.0607083	4	1.21053	0.386807	14	1.60286	0.200832	51	1.82102	0.27267	15	1.25222	0.0887311
LOC491292	CZH00023520.1	ENSEMBL; ENSCAFP00000029535; ENSCAFG00000019938; -	KINASE	196	1.49894	0.0648674	94	1.49203	0.12239	181	1.80602	0.0911111	181	1.59955	0.0867133	133	1.44691	0.0709832
LOC491313	CZH00005834.2	PREDICTED: similar to protein kinase PKNbeta	KINASE				14	1.34076	0.2913	11	1.81461	0.321981	8	1.54679	0.37172
LOC491325	CZH00008709.2	PREDICTED: similar to cyclin-dependent kinase 9	KINASE	65	1.64913	0.0401554	51	1.67845	0.0930916	70	1.95906	0.0872518	28	1.79721	0.114951	31	1.82375	0.0464538
LOC491690	CZH00004148.2	PREDICTED: similar to Mitogen-activated protein kinase 4 (Extracellular signal-regulated kinase 4) (ERK-4)	KINASE													28	1.17233	0.142756
LOC491750	CZH00010896.2	PREDICTED: similar to Cytoplasmic tyrosine-protein kinase BMX (Bone marrow tyrosine kinase gene in chromosome X protein) (Epithelial and endothelial tyrosine kinase) (ETK) (NTK38)	KINASE	55	2.41061	0.0350502	7	2.25305	0.152402	40	2.31213	0.136464	39	2.28571	0.133982	39	2.37483	0.0694935
LOC491761	CZH00010016.2	PREDICTED: similar to cyclin-dependent kinase-like 5	KINASE	32	2.10577	0.115677	14	2.53064	0.155201	30	3.26541	0.07168	20	2.4396	0.10201	178	2.39775	0.0672926
LOC491768	CZH00302220.1	ENSCAFP00000019441 chromosome:BROADD2:X:16013777:16120704:-1	KINASE	363	1.35617	0.0498254	287	1.4471	0.11316	582	1.87776	0.0812081	272	1.511	0.127962	171	1.42498	0.0915105
LOC491857	CZH00302357.1	ENSCAFP00000022298 chromosome:BROADD2:X:41127730:41138615:1	KINASE	20	1.07602	0.293478	4	1.00366	0.824818	9	1.3754	0.564706	15	1.4711	0.656189
LOC491900	CZH00020243.1	ENSCAFP00000024180 chromosome:BROADD1:X:45788806:45944170:-1	KINASE							19	1.08777	0.305476
LOC492019	CZH00302606.1	ENSCAFP00000026077 chromosome:BROADD2:X:78337274:78359388:-1	KINASE	76	2.13198	0.0469388	110	2.07843	0.220519	32	2.35179	0.159741	50	2.36812	0.158654	55	2.39782	0.0635401
LOC492067	CZH00033032.1	PREDICTED: similar to Serine/threonine-protein kinase PAK 3 (p21-activated kinase 3) (PAK-3) (Beta-PAK) (Oligophrenin-3) isoform 5	KINASE													4	1.29167	0.410138
LOC492247	CZH00302946.1	ENSCAFP00000028744 chromosome:BROADD2:X:124898167:124906152:-1	KINASE	24	1.65297	0.0554174	9	1.44708	0.30597	16	1.81214	0.189529	26	1.89558	0.170198	13	2.00578	0.114121
LOC606931	CZH00048897.1	PREDICTED: similar to cyclin-dependent kinase 2 isoform 1 isoform 1	KINASE	63	1.97059	0.0589552	30	1.90294	0.201868	76	1.98333	0.172969	29	2.22292	0.199858	25	2.16561	0.0275804
LOC607019	CZH00042404.1	PREDICTED: similar to mitogen-activated protein kinase 11	KINASE													22	1.63771	0.119017
LOC607023	CZH00292568.1	ENSCAFP00000000978 chromosome:BROADD2:10:19976907:19984507:1	KINASE										2	2.00114	0.271437
LOC607170	CZH00026842.1	PREDICTED: similar to Mitogen-activated protein kinase kinase kinase 12 (Mixed lineage kinase) (Leucine-zipper protein kinase) (ZPK) (Dual leucine zipper bearing kinase) (DLK) (MAPK-upstream kinase) (...	KINASE							11	1.91176	0.307692				70	1.96283	0.0710059
LOC607216	CZH00297388.1	ENSCAFP00000006520 chromosome:BROADD2:2:9721045:9754603:1	KINASE							13	1.27371	0.294062
LOC607275	CZH00045081.1	ENSEMBL; ENSCAFP00000024512; ENSCAFG00000016653; -	KINASE	40	1.05244	0.11778	68	1.01613	0.189452	46	1.19757	0.227207	25	1.3002	0.174312	44	1.09642	0.0701581
LOC607809	CZH00285383.1	ENSCAFP00000007406 chromosome:BROADD2:23:10942787:11034685:1	KINASE	54	0.918033	0.119505	33	0.869962	0.284611	83	0.984119	0.219473	63	1.16353	0.332795	17	0.972084	0.14359
LOC607885	CZH00284297.1	ENSCAFP00000007390 chromosome:BROADD2:21:24344663:24411392:1	KINASE													19	1.34	0.422886
LOC607935	CZH00023483.1	PREDICTED: similar to Ephrin type-A receptor 6 precursor (Tyrosine-protein kinase receptor EHK-2) (EPH homology kinase-2)	KINASE							9	2.01523	0.190428				52	2.65392	0.0985595
LOC608098	CZH00039136.1	PREDICTED: similar to CaM kinase-like vesicle-associated isoform 2	KINASE													15	1.23991	0.292948
LOC608339	CZH00294778.1	ENSCAFP00000001429 chromosome:BROADD2:11:25475908:25529725:-1	KINASE							57	1.30147	0.14205
LOC608414	CZH00045065.1	ENSEMBL; ENSCAFP00000006237; ENSCAFG00000004186; -	KINASE	20	1.35379	0.154487	19	1.11584	0.128617	21	1.43992	0.119904	9	1.42546	0.19084	44	1.11218	0.143943
LOC608441	CZH00048347.1	PREDICTED: similar to Cell division protein kinase 7 (CDK-activating kinase) (CAK) (TFIIH basal transcription factor complex kinase subunit) (39 kDa protein kinase) (P39 Mo15) (STK1) (CAK1) isoform 1	KINASE				10	1.15199	0.152188	26	1.2398	0.130139	7	1.43786	0.185784
LOC608657	CZH00036000.1	ENSEMBL; ENSCAFP00000006870; ENSCAFG00000004592; -	KINASE	19	1.64783	0.16007	19	1.20894	0.317682	59	1.46241	0.174455	13	1.56028	0.236364	24	1.37635	0.101646
LOC609003	CZH00290564.1	ENSCAFP00000029997 chromosome:BROADD2:9:61936383:61979687:-1	KINASE				33	1.54932	0.577387
LOC609087	CZH00029684.1	PREDICTED: similar to neurotrophic tyrosine kinase, receptor, type 3 isoform b precursor	KINASE													17	1.27473	0.137931
LOC609091	CZH00027009.1	PREDICTED: similar to Protein kinase, D1 type (nPKC-D1) (Protein kinase D) (Protein kinase C, mu type) (nPKC-mu)	KINASE	67	1.75105	0.0990415	9	1.989	0.0912863	218	1.63905	0.10624	23	1.81066	0.15625	25	1.45199	0.162767
LOC609377	CZH00043577.1	ENSCAFP00000019021 chromosome:BROADD1:9:7936946:8105599:1	KINASE	17	1.30978	0.0968188	13	1.20642	0.326384	96	1.45434	0.171899	18	1.46646	0.223897	44	1.10384	0.0681663
LOC609432	CZH00041541.1	PREDICTED: similar to serine/threonine kinase 35	KINASE				8	1.33476	0.0645431	50	1.36439	0.117046	17	1.4599	0.143154	10	1.43517	0.0153772
LOC609483	CZH00028255.1	ENSEMBL; ENSCAFP00000018167; ENSCAFG00000012298; -	KINASE	257	2.1028	0.037307	129	1.90541	0.286052	107	2.50657	0.274547	169	1.87268	0.272806	81	2.78202	0.0597453
LOC609559	CZH00053209.1	PREDICTED: similar to mitogen-activated protein kinase kinase 5 isoform A isoform 1	KINASE	57	1.70104	0.0358148	36	1.80668	0.299098	90	1.95091	0.272727	51	1.83204	0.277151	52	1.69326	0.0549635
LOC609767	CZH00298966.1	ENSCAFP00000015534 chromosome:BROADD2:5:11880661:11910079:-1	KINASE				4	2.01163	0.283237	26	2.22959	0.105989
LOC609920	CZH00050232.1	PREDICTED: similar to Cell division protein kinase 6 (Serine/threonine-protein kinase PLSTIRE)	KINASE				8	1.38785	0.240446
LOC609934	CZH00030376.1	ENSEMBL; ENSCAFP00000003806; ENSCAFG00000002610; -	KINASE													6	1.11797	0.177515
LOC610031	CZH00049198.1	PREDICTED: similar to Serine/threonine-protein kinase PRKX (Protein kinase PKX1)	KINASE	38	1.59557	0.0231469	22	1.46346	0.0802244	61	1.84088	0.0648259	30	1.68553	0.0706085	18	1.92996	0.0687259
LOC610451	CZH00026746.1	PREDICTED: similar to Kinase suppressor of ras-1 (Kinase suppressor of ras) isoform 1	KINASE							11	1.21569	0.371817
LOC610682	CZH00045347.1	PREDICTED: similar to death-associated kinase 2	KINASE				9	1.06284	0.33195	12	1.19016	0.119301	12	1.34552	0.215237
LOC610766	CZH00289549.1	ENSCAFP00000017341 chromosome:BROADD2:9:15060723:15106702:-1	KINASE	25	1.68935	0.0575049	23	1.21136	0.169029	41	1.30945	0.139876	32	1.55405	0.120911
LOC611109	CZH00029213.1	PREDICTED: similar to haspin	KINASE							13	1.31119	0.118119
LOC611124	CZH00038341.1	PREDICTED: similar to calcium/calmodulin-dependent protein kinase 1 alpha isoform b isoform 1	KINASE	16	1.21142	0.137669				7	1.45214	0.129228	9	1.64143	0.197243	54	1.3462	0.0582613
LOC611235	CZH00052299.1	PREDICTED: similar to TP53 regulating kinase (p53-related protein kinase) (Nori-2)	KINASE				9	1.04167	0.141667	16	1.05726	0.18272	8	1.36644	0.132022	8	1.13203	0.210325
LOC611270	CZH00029208.1	PREDICTED: similar to protein kinase Bsk146	KINASE	30	2.92157	0.0505593							29	2.84297	0.0746586
LOC611285	CZH00028493.1	PREDICTED: similar to MAP/microtubule affinity-regulating kinase 3 isoform 9	KINASE	101	1.50647	0.0888626	94	2.02201	0.115086	103	1.64082	0.115172	63	1.80342	0.106056	76	1.39232	0.0615106
LOC612105	CZH00286737.1	ENSCAFP00000021249 chromosome:BROADD2:18:55735626:55746860:-1	KINASE	87	1.33282	0.0460723	67	1.31363	0.153711	148	1.90772	0.138302	58	1.61877	0.165942	70	1.61631	0.0467321
LOC612212	CZH00024496.1	PREDICTED: similar to MAP kinase-interacting serine/threonine kinase 2	KINASE	18	1.59043	0.0594539	8	1.43501	0.239658	12	1.64789	0.133903	16	1.70631	0.152996
LOC612448	CZH00029898.1	PREDICTED: similar to ribosomal protein S6 kinase, 90kDa, polypeptide 2 isoform a	KINASE	109	2.05117	0.0976139	30	2.25034	0.167331	50	2.66599	0.126044	21	2.07056	0.200344	420	1.65909	0.0511416
LOC612814	CZH00036883.1	PREDICTED: similar to Serine/threonine-protein kinase PAK 2 (p21-activated kinase 2) (PAK-2) isoform 2	KINASE										3	1.85942	0.484536
LOC612821	CZH00293365.1	ENSCAFP00000031325 chromosome:BROADD2:12:8240303:8248714:1	KINASE							26	1.2337	0.419512
LOC612902	CZH00285805.1	ENSCAFP00000006761 chromosome:BROADD2:19:26273794:26310846:1	KINASE	28	1.49372	0.140056	45	1.26911	0.425785	77	1.99786	0.248841	13	1.60298	0.405573	41	1.57584	0.0565525
MAP3K15	CZH00011009.2	PREDICTED: similar to mitogen-activated protein kinase kinase kinase 5	KINASE				51	1.13879	0.535365	89	1.17225	0.395102
MAPK14	CZH00293364.1	ENSCAFP00000031957 chromosome:BROADD2:12:8146557:8219757:1	KINASE	511	2.41466	0.0289986	182	1.91647	0.17352	181	1.75935	0.159497	256	2.46198	0.13351	55	2.10487	0.0912281
MET	CZH00012881.1	Hepatocyte growth factor receptor precursor (EC 2.7.1.112) (HGF receptor) (Scatter factor receptor) (SF receptor) (HGF/SF receptor) (Met proto-oncogene tyrosine kinase)	KINASE	44	1.77836	0.108504	102	1.46726	0.122542	13	1.63614	0.130106	27	1.57818	0.134742	21	1.70363	0.080292
mPRKACB	CZH00043424.1	PREDICTED: similar to cAMP-dependent protein kinase catalytic subunit beta isoform 1 isoform 2	KINASE	321	0.988856	0.0510894	30	0.934176	0.351601	7	1.0298	0.328864	209	1.27346	0.272583	13	0.951915	0.0729654
mPRKCA	CZH00007273.2	PREDICTED: similar to Protein kinase C, alpha type (PKC-alpha) (PKC-A)	KINASE	32	1.5497	0.0842242	34	1.6932	0.0996264	90	2.2798	0.0691443	49	1.80614	0.153098	20	1.9102	0.0371445
MST1R	CZH00008184.2	PREDICTED: similar to macrophage stimulating 1 receptor (c-met-related tyrosine kinase)	KINASE	43	1.29523	0.106957	4	1.19295	0.625194	16	1.54791	0.361905	31	1.43716	0.415209
PDGFRA	CZH00023942.1	ENSEMBL; ENSCAFP00000003038; ENSCAFG00000002057; -	KINASE	51	1.31178	0.0902256	21	1.1367	0.290196	105	1.20871	0.265734	35	1.32362	0.253056	28	1.08621	0.102797
PDGFRB	CZH00298730.1	ENSCAFP00000026915 chromosome:BROADD2:4:62145922:62165819:1	KINASE	103	1.35941	0.0491884	56	1.1215	0.0961538	77	1.35206	0.124682	78	1.33172	0.133657	81	1.10722	0.0571864
PIK3C3	CZH00012193.2	PREDICTED: similar to phosphoinositide-3-kinase, class 3	KINASE							20	1.09925	0.547196	10	1.31563	0.579572	28	1.03456	0.124424
PIM2	CZH00010807.2	PREDICTED: similar to Serine/threonine-protein kinase Pim-2 (Pim-2h)	KINASE							6	1.60781	0.212421
PRKACA	CZH00003647.1		KINASE	245	1.04362	0.0468651	5	1.04618	0.284109	98	1.07965	0.344777	31	1.23769	0.289655	38	0.983135	0.106963
PRKCD	CZH00287133.1	ENSCAFP00000012799 chromosome:BROADD2:20:39719806:39733242:-1	KINASE	34	1.31653	0.113427	9	1.14629	0.10587	19	1.34467	0.114411	8	1.57123	0.16599	5	1.11473	0.0983103
PRKDC	CZH00012127.1	DNA-dependent protein kinase catalytic subunit (EC 2.7.1.37) (DNA-PK catalytic subunit)	KINASE							21	1.07143	0.813333				21	2.9306	0.329386
RET	CZH00010246.2	PREDICTED: similar to ret proto-oncogene isoform a	KINASE	51	1.79186	0.0702677				19	1.82012	0.143043	38	1.71145	0.119343	58	1.6381	0.0511855
RIPK5	CZH00026145.1	UniProt/TrEMBL; Q4VSN4; Q4VSN4_CANFA; M	KINASE	23	1.34377	0.0494446				35	1.22197	0.373283	36	1.45023	0.277101	20	1.39753	0.159292
SGK	CZH00300857.1	ENSCAFP00000000309 chromosome:BROADD2:1:30126358:30194825:-1	KINASE							8	1.92292	0.0837859				3	1.36992	0.111965
Similar to mTOR	CZH00003504.2	PREDICTED: similar to FKBP12-rapamycin complex-associated protein (FK506-binding protein 12-rapamycin complex-associated protein 1) (Rapamycin target protein) (RAPT1) (Mammalian target of rapamycin) (...	KINASE	95	1.12692	0.805461	46	0.996283	0.91791	99	0.987854	0.860656	101	1.08163	0.822642	110	1.04737	0.703518
SRC	CZH00036220.1	PREDICTED: similar to Proto-oncogene tyrosine-protein kinase Src (p60-Src) (c-Src) isoform 2	KINASE	227	3.08549	0.0280976	60	2.78902	0.120725	211	3.05509	0.136308	141	3.09387	0.106454	119	4.05531	0.053815
TGFBR2	CZH00015290.2	PREDICTED: similar to TGF-beta type II receptor isoform B precursor	KINASE	28	2.44054	0.0424417	40	3.4515	0.0943459	34	2.90183	0.0695542	28	2.87094	0.0557509	23	3.2451	0.0821752

## Sheet: mouse
Name	IPI identifier	Protein.description	Targetclass	peptides_mouse_brain kidney	depletion.factor_mouse_brain kidney	competition_mouse_brain kidney	peptides_mouse_heart liver	depletion.factor_mouse_heart liver	competition_mouse_heart liver
2610019A05RIK	IPI00649437.2	ISOFORM 1 OF STE20-RELATED ADAPTER PROTEIN.	KINASE	10	1.10153	0.235552
AAK1	IPI00458612.5	ISOFORM 1 OF AP2-ASSOCIATED PROTEIN KINASE 1.	KINASE	510	3.83367	0.0505315	169	3.69955	0.0651333
ABL1	IPI00227807.2	ISOFORM IV OF PROTO-ONCOGENE TYROSINE-PROTEIN KINASE ABL1.	KINASE	69	1.45212	0.153694	67	1.49464	0.115514
ABL2	IPI00117039.6	TYROSINE-PROTEIN KINASE ABL2.	KINASE	149	1.72777	0.111591	47	1.68433	0.125819
ACVR1	IPI00409269.3	ACTIVIN RECEPTOR TYPE-1 PRECURSOR.	KINASE	23	2.40384	0.0703041	19	2.65985	0.0754808
ACVR1B	IPI00119012.1	ACTIVIN RECEPTOR TYPE 1B PRECURSOR.	KINASE	57	2.04027	0.102375	27	2.20171	0.111072
ACVR2A	IPI00876199.2	PUTATIVE UNCHARACTERIZED PROTEIN.	KINASE	37	1.38916	0.177053	29	1.46442	0.110309
ACVR2B	IPI00114037.3	ISOFORM ACTR-IIB1 OF ACTIVIN RECEPTOR TYPE-2B PRECURSOR.	KINASE	8	1.39838	0.274154
ADCK1	IPI00132696.2	ISOFORM 1 OF UNCHARACTERIZED AARF DOMAIN-CONTAINING PROTEIN KINASE 1 PRECURSOR.	KINASE	53	1.11281	0.194899	74	1.44183	0.141584
ADCK4	IPI00314204.5	UNCHARACTERIZED AARF DOMAIN-CONTAINING PROTEIN KINASE 4.	KINASE	80	1.45181	0.117316	32	1.39958	0.104833
ADCK5	IPI00816878.1	ISOFORM 1 OF UNCHARACTERIZED AARF DOMAIN-CONTAINING PROTEIN KINASE 5.	KINASE				11	1.8859	0.192922
AKT1	IPI00848627.1	SIMILAR TO SERINE/THREONINE PROTEIN KINASE ISOFORM 2.	KINASE	12	1.00963	0.228968	16	1.10358	0.266212
AKT2	IPI00121335.1	RAC-BETA SERINE/THREONINE-PROTEIN KINASE.	KINASE	24	1.19069	0.273743	9	1.13432	0.314744
AKT3	IPI00124450.1	ISOFORM 1 OF RAC-GAMMA SERINE/THREONINE-PROTEIN KINASE.	KINASE	10	1.55984	0.40052
ALK	IPI00620900.3	ALK TYROSINE KINASE RECEPTOR.	KINASE	6	1.31456	0.20581
ARAF	IPI00320608.3	A-RAF PROTO-ONCOGENE SERINE/THREONINE-PROTEIN KINASE.	KINASE	9	1.35075	0.162623	9	1.28333	0.393939
AURKA	IPI00230633.1	ISOFORM 2 OF SERINE/THREONINE-PROTEIN KINASE 6.	KINASE	18	2.43219	0.194893	14	2.75733	0.0903354
AURKB	IPI00387315.1	AURORA KINASE B.	KINASE	5	1.69968	0.159148
AXL	IPI00312509.1	TYROSINE-PROTEIN KINASE RECEPTOR UFO PRECURSOR.	KINASE	19	1.48929	0.133933	19	1.41982	0.157403
B230120H23RIK	IPI00265705.2	ISOFORM 2 OF MITOGEN-ACTIVATED PROTEIN KINASE KINASE KINASE MLT.	KINASE	29	1.29986	0.157808	68	1.24727	0.140234
BC021891	IPI00123268.2	CDNA SEQUENCE BC021891.	KINASE				9	1.703	0.2368
BC033915	IPI00453673.4	SERINE/THREONINE-PROTEIN KINASE QSK.	KINASE	93	1.35681	0.122386	74	1.34787	0.112534
BCR	IPI00380817.6	BREAKPOINT CLUSTER REGION PROTEIN.	KINASE	23	1.36214	0.203927	9	1.31206	0.34955
BMP2K	IPI00313513.6	ISOFORM 1 OF BMP-2-INDUCIBLE PROTEIN KINASE.	KINASE	31	3.14036	0.0727189	37	2.46366	0.0794734
BMPR1A	IPI00128193.1	BONE MORPHOGENETIC PROTEIN RECEPTOR TYPE IA PRECURSOR.	KINASE	30	3.05584	0.0668605	20	3.23053	0.0777885
BMPR1B	IPI00128197.1	BONE MORPHOGENETIC PROTEIN RECEPTOR TYPE IB PRECURSOR.	KINASE	27	1.99186	0.159927
BMPR2	IPI00338094.6	BONE MORPHOGENETIC PROTEIN RECEPTOR TYPE-2.	KINASE	59	1.1718	0.154365	35	1.22031	0.229473
BMX	IPI00830373.1	BMX NON-RECEPTOR TYROSINE KINASE.	KINASE	19	1.67793	0.127172	32	1.89414	0.097503
BRAF	IPI00230719.8	ISOFORM 1 OF B-RAF PROTO-ONCOGENE SERINE/THREONINE-PROTEIN KINASE.	KINASE	110	1.16293	0.190863	48	1.18498	0.229439
BRD3	IPI00410792.1	ISOFORM 2 OF BROMODOMAIN-CONTAINING PROTEIN 3.	KINASE, BROMO				6	1.32997	0.516456
BRD4	IPI00652110.1	14 DAYS PREGNANT ADULT FEMALE PLACENTA CDNA, RIKEN FULL-LENGTH ENRICHED LIBRARY, CLONE:M5C1072G19 PRODUCT:BROMODOMAIN CONTAINING 4, FULL INSERT SEQUENCE.	KINASE, BROMO	19	1.52771	0.463722
BRSK1	IPI00515701.1	BR SERINE/THREONINE-PROTEIN KINASE 1.	KINASE	62	1.56456	0.0957929
BRSK2	IPI00828329.1	ISOFORM 1 OF BR SERINE/THREONINE-PROTEIN KINASE 2.	KINASE	119	1.71224	0.118944
BTK	IPI00312116.5	TYROSINE-PROTEIN KINASE BTK.	KINASE	28	2.29248	0.0862374	47	2.40304	0.0835093
C230081A13RIK	IPI00136917.5	TYROSINE-PROTEIN KINASE-PROTEIN KINASE SGK269.	KINASE	5	1.3356	0.174307
CABC1	IPI00122554.3	ISOFORM 1 OF CHAPERONE-ACTIVITY OF BC1 COMPLEX-LIKE, MITOCHONDRIAL PRECURSOR.	KINASE	44	1.42923	0.145063	220	1.46057	0.128847
CAMK1	IPI00130439.1	CALCIUM/CALMODULIN-DEPENDENT PROTEIN KINASE TYPE 1.	KINASE	4	1.19518	0.311327
CAMK1D	IPI00226188.2	ISOFORM 1 OF CALCIUM/CALMODULIN-DEPENDENT PROTEIN KINASE TYPE 1D.	KINASE	16	1.15103	0.262425
CAMK2A	IPI00420725.4	MKIAA0968 PROTEIN.	KINASE	435	2.42734	0.116417	64	2.25846	0.172043
CAMK2B	IPI00649778.1	CALCIUM/CALMODULIN-DEPENDENT PROTEIN KINASE II, BETA.	KINASE	917	2.02857	0.114213	62	2.73346	0.128222
CAMK2D	IPI00406790.6	ISOFORM 4 OF CALCIUM/CALMODULIN-DEPENDENT PROTEIN KINASE TYPE II DELTA CHAIN.	KINASE	267	2.5111	0.0924258	280	4.0187	0.0982251
CAMK4	IPI00132526.1	CALCIUM/CALMODULIN-DEPENDENT PROTEIN KINASE TYPE IV.	KINASE	14	1.02121	0.587537
CAMKK1	IPI00626535.3	CALCIUM/CALMODULIN-DEPENDENT PROTEIN KINASE KINASE 1.	KINASE	30	0.967176	0.161498	2	1.36226	0.138504
CAMKK2	IPI00480226.1	ISOFORM 5 OF CALCIUM/CALMODULIN-DEPENDENT PROTEIN KINASE KINASE 2.	KINASE	158	1.96213	0.0467321	33	2.2131	0.036846
CAMKV	IPI00122486.3	CAM KINASE-LIKE VESICLE-ASSOCIATED PROTEIN.	KINASE	7	1.20539	0.430168
CASK	IPI00844763.1	ISOFORM 1 OF PERIPHERAL PLASMA MEMBRANE PROTEIN CASK.	KINASE	27	2.2572	0.21844
CDC2A	IPI00114491.1	CELL DIVISION CONTROL PROTEIN 2 HOMOLOG.	KINASE	3	1.22727	0.334195	3	1.44858	0.310894
CDC2L5	IPI00464128.5	ISOFORM 1 OF CELL DIVISION CYCLE 2-LIKE PROTEIN KINASE 5.	KINASE	29	1.08595	0.0896376
CDC42BPA	IPI00658499.1	SIMILAR TO CDC42-BINDING PROTEIN KINASE ALPHA ISOFORM 4.	KINASE	74	1.01669	0.15678	38	1.30832	0.173317
CDC42BPB	IPI00114613.3	SERINE/THREONINE-PROTEIN KINASE MRCK BETA.	KINASE	158	1.00785	0.144341	135	1.19827	0.144778
CDK10	IPI00126491.2	CELL DIVISION PROTEIN KINASE 10.	KINASE	8	1.65414	0.192385	3	2.66173	0.140074
CDK2	IPI00124240.1	ISOFORM CDK2-BETA OF CELL DIVISION PROTEIN KINASE 2.	KINASE	36	1.91988	0.102291	45	1.98149	0.102733
CDK5	IPI00309262.3	CELL DIVISION PROTEIN KINASE 5.	KINASE	236	1.37466	0.131765	81	1.53273	0.104389
CDK6	IPI00128463.1	CELL DIVISION PROTEIN KINASE 6.	KINASE				7	1.27526	0.313297
CDK7	IPI00129222.1	CELL DIVISION PROTEIN KINASE 7.	KINASE	17	1.00851	0.228528	12	1.27013	0.193592
CDK9	IPI00114953.1	ISOFORM 1 OF CELL DIVISION PROTEIN KINASE 9.	KINASE	43	1.80528	0.0585233	24	1.66729	0.0710927
CDKL2	IPI00131724.1	ISOFORM 1 OF CYCLIN-DEPENDENT KINASE-LIKE 2.	KINASE	4	1.271	0.0562249
CDKL5	IPI00381416.6	ISOFORM 1 OF CYCLIN-DEPENDENT KINASE-LIKE 5.	KINASE	91	1.89353	0.086262	32	1.94211	0.120629
CENTB1	IPI00648068.1	TYROSINE KINASE, NON-RECEPTOR, 1.	KINASE	7	2.64082	0.206111
CHEK1	IPI00387390.3	ISOFORM 1 OF SERINE/THREONINE-PROTEIN KINASE CHK1.	KINASE	11	2.16658	0.0581689
CHEK2	IPI00130553.1	SERINE/THREONINE-PROTEIN KINASE CHK2.	KINASE	9	1.73826	0.303732	6	1.4451	0.480493
CHUK	IPI00119213.1	ISOFORM 1 OF INHIBITOR OF NUCLEAR FACTOR KAPPA-B KINASE SUBUNIT ALPHA.	KINASE	24	0.991364	0.358885	32	1.07335	0.231612
CIT	IPI00655040.1	ISOFORM 5 OF CITRON RHO-INTERACTING KINASE.	KINASE	43	1.15901	0.664634	26	1.212	0.686469
CLK1	IPI00129398.3	ISOFORM LONG OF DUAL SPECIFICITY PROTEIN KINASE CLK1.	KINASE				6	1.93437	0.150661
CLK2	IPI00885921.2	CLK2-SCAMP3 PROTEIN.	KINASE	8	1.44898	0.521127
CRKRS	IPI00649269.1	CDC2-RELATED KINASE 7.	KINASE	10	1.11333	0.115135
CSF1R	IPI00108003.2	MACROPHAGE COLONY-STIMULATING FACTOR 1 RECEPTOR PRECURSOR.	KINASE	23	1.12957	0.15697	17	1.04246	0.178723
CSK	IPI00112648.1	TYROSINE-PROTEIN KINASE CSK.	KINASE	113	1.63103	0.145157	116	1.60813	0.15975
CSNK1A1	IPI00330729.4	ISOFORM 1 OF CASEIN KINASE I ISOFORM ALPHA.	KINASE	35	1.13035	0.19802	33	1.26168	0.14523
CSNK1D	IPI00138790.2	4 DAYS NEONATE MALE ADIPOSE CDNA, RIKEN FULL-LENGTH ENRICHED LIBRARY, CLONE:B430105I09 PRODUCT:CASEIN KINASE 1, DELTA, FULL INSERT SEQUENCE.	KINASE	60	1.40197	0.21065	48	1.43915	0.241176
CSNK1E	IPI00321396.1	CASEIN KINASE I ISOFORM EPSILON.	KINASE	24	1.39746	0.18738	16	1.44342	0.198724
CSNK2A1	IPI00408176.2	CASEIN KINASE II ALPHA SUBUNIT.	KINASE	123	1.09504	0.0765499	116	1.20368	0.0824014
CSNK2A2	IPI00118795.1	CASEIN KINASE II SUBUNIT ALPHA.	KINASE	103	1.16192	0.111792	98	1.33323	0.0826647
DAPK1	IPI00395143.1	ISOFORM 1 OF DEATH-ASSOCIATED PROTEIN KINASE 1.	KINASE	26	1.22178	0.102399
DAPK2	IPI00123234.1	DEATH-ASSOCIATED PROTEIN KINASE 2.	KINASE	13	1.09894	0.0636884	11	1.46565	0.0503727
DAPK3	IPI00117846.1	DEATH-ASSOCIATED PROTEIN KINASE 3.	KINASE	4	1.22696	0.133333
DCLK1	IPI00468380.4	ISOFORM 1 OF SERINE/THREONINE-PROTEIN KINASE DCLK1.	KINASE	18	1.12323	0.44964
DCLK2	IPI00226417.3	DOUBLECORTIN-LIKE PROTEIN KINASE.	KINASE	8	1.14745	0.389313
DDR1	IPI00129221.1	ISOFORM 1 OF EPITHELIAL DISCOIDIN DOMAIN-CONTAINING RECEPTOR 1 PRECURSOR.	KINASE	59	1.47816	0.157635	19	1.39575	0.241675
DDR2	IPI00124761.1	DISCOIDIN DOMAIN-CONTAINING RECEPTOR 2 PRECURSOR.	KINASE	24	1.44691	0.112947	30	1.35123	0.10676
DMPK	IPI00750072.1	ISOFORM 8 OF MYOTONIN-PROTEIN KINASE.	KINASE				34	1.05625	0.223373
DSTYK	IPI00399993.1	ISOFORM 1 OF RECEPTOR-INTERACTING SERINE/THREONINE-PROTEIN KINASE 5.	KINASE	34	1.3362	0.14876	28	1.43433	0.141636
DYRK1A	IPI00118849.1	DUAL SPECIFICITY TYROSINE-PHOSPHORYLATION-REGULATED KINASE 1A.	KINASE	10	1.57906	0.0656292	11	2.23024	0.0437445
DYRK1B	IPI00460677.2	ISOFORM 3 OF DUAL SPECIFICITY TYROSINE-PHOSPHORYLATION-REGULATED KINASE 1B.	KINASE	12	1.24576	0.0853081	5	1.80988	0.20182
EGFR	IPI00121190.1	EPIDERMAL GROWTH FACTOR RECEPTOR PRECURSOR.	KINASE	88	1.30856	0.0963625	326	1.45038	0.116772
EIF2AK1	IPI00131320.3	EUKARYOTIC TRANSLATION INITIATION FACTOR 2-ALPHA KINASE 1.	KINASE	7	1.12302	0.169426
EIF2AK2	IPI00138256.1	INTERFERON-INDUCED, DOUBLE-STRANDED RNA-ACTIVATED PROTEIN KINASE.	KINASE	16	1.1185	0.114934	22	1.3703	0.134892
EIF2AK4	IPI00553375.2	EUKARYOTIC TRANSLATION INITIATION FACTOR 2 ALPHA KINASE 4.	KINASE	53	1.09526	0.106338	47	1.32563	0.115997
EPHA1	IPI00120222.2	EPHRIN TYPE-A RECEPTOR 1 PRECURSOR.	KINASE	21	2.26083	0.0987836	28	2.20952	0.0944465
EPHA2	IPI00652029.1	EPH RECEPTOR A2.	KINASE	34	1.59505	0.106898	47	1.56806	0.122344
EPHA3	IPI00331045.1	EPHRIN RECEPTOR.	KINASE	19	1.20165	0.282534	8	1.25873	0.217639
EPHA4	IPI00337992.1	EPH RECEPTOR A4.	KINASE	175	1.61832	0.111756	64	1.5444	0.155
EPHA5	IPI00830715.1	115 KDA PROTEIN.	KINASE	79	1.75867	0.106918	9	1.29047	0.405498
EPHA6	IPI00125887.4	EPH RECEPTOR A6.	KINASE	65	2.25256	0.160606
EPHA8	IPI00263411.3	EPHRIN TYPE-A RECEPTOR 8 PRECURSOR.	KINASE	19	1.8684	0.119574
EPHB1	IPI00228309.7	ISOFORM 1 OF EPHRIN TYPE-B RECEPTOR 1 PRECURSOR.	KINASE	47	1.93063	0.120307	7	2.18485	0.052799
EPHB2	IPI00649277.2	ISOFORM 2 OF EPHRIN TYPE-B RECEPTOR 2 PRECURSOR.	KINASE	178	1.64642	0.109178	23	1.40703	0.187674
EPHB3	IPI00387374.1	EPHRIN RECEPTOR.	KINASE	44	1.15915	0.234325	22	1.2254	0.248456
EPHB4	IPI00758066.2	EPHRIN RECEPTOR.	KINASE	71	1.81808	0.0814859	88	1.75347	0.0802578
EPHB6	IPI00828254.2	EPHRIN TYPE A RECEPTOR.	KINASE	27	1.3275	0.108611	6	1.26542	0.174471
ERBB4	IPI00357770.7	ISOFORM 3 OF RECEPTOR TYROSINE-PROTEIN KINASE ERBB-4 PRECURSOR.	KINASE	35	1.16812	0.0848092	10	1.32872	0.180095
ERN1	IPI00111702.1	ISOFORM 1 OF SERINE/THREONINE-PROTEIN KINASE/ENDORIBONUCLEASE IRE1 PRECURSOR.	KINASE				10	1.4635	0.179551
FERT2	IPI00109334.2	ISOFORM 1 OF PROTO-ONCOGENE TYROSINE-PROTEIN KINASE FER.	KINASE	161	2.2615	0.064867	199	2.26573	0.0593012
FES	IPI00109075.4	PROTO-ONCOGENE TYROSINE-PROTEIN KINASE FES/FPS.	KINASE	50	1.88539	0.104214	58	1.79181	0.123688
FGFR1	IPI00466590.3	ISOFORM 3 OF BASIC FIBROBLAST GROWTH FACTOR RECEPTOR 1 PRECURSOR.	KINASE	30	1.65685	0.106026	9	1.34829	0.383518
FGFR2	IPI00128462.4	FIBROBLAST GROWTH FACTOR RECEPTOR 2 ISOFORM IIIC.	KINASE	35	1.61323	0.0559937	26	1.54463	0.0597403
FGFR3	IPI00223033.1	ISOFORM 2 OF FIBROBLAST GROWTH FACTOR RECEPTOR 3 PRECURSOR.	KINASE	18	1.35626	0.109533
FGR	IPI00308065.3	GARDNER-RASHEED FELINE SARCOMA VIRAL.	KINASE	12	3.08307	0.0968622	16	3.25978	0.0861538
FLT3	IPI00117909.7	FMS-LIKE TYROSINE KINASE 3.	KINASE	4	1.19841	0.0345056
FLT4	IPI00273133.1	VASCULAR ENDOTHELIAL GROWTH FACTOR RECEPTOR 3 PRECURSOR.	KINASE	25	2.1823	0.0914404	77	2.08224	0.0963495
FRAP1	IPI00268673.5	ISOFORM 1 OF FKBP12-RAPAMYCIN COMPLEX-ASSOCIATED PROTEIN.	KINASE	61	1.08118	0.682594	61	1.17717	0.64214
FRK	IPI00462777.3	TYROSINE-PROTEIN KINASE FRK.	KINASE	39	1.68028	0.112033	18	1.74225	0.109102
FYN	IPI00762435.2	ISOFORM 1 OF PROTO-ONCOGENE TYROSINE-PROTEIN KINASE FYN.	KINASE	61	3.01719	0.0788224	47	3.01541	0.0715549
GAK	IPI00420480.5	ISOFORM 1 OF CYCLIN G-ASSOCIATED KINASE.	KINASE	215	1.92515	0.0629096	151	1.69851	0.0839506
GM1078	IPI00378977.4	SIMILAR TO PROTEIN KINASE BSK146.	KINASE				8	2.09476	0.133782
GSK3A	IPI00648141.1	GLYCOGEN SYNTHASE KINASE-3 ALPHA.	KINASE	109	2.57044	0.147949	61	2.40233	0.144822
GSK3B	IPI00750061.1	48 KDA PROTEIN.	KINASE	265	2.72989	0.133995	172	2.60128	0.142198
HCK	IPI00129487.5	ISOFORM P59-HCK OF TYROSINE-PROTEIN KINASE HCK.	KINASE	34	1.82019	0.124713	43	1.9903	0.108146
HIPK1	IPI00894669.1	HOMEODOMAIN INTERACTING PROTEIN KINASE 1.	KINASE	28	1.94553	0.078	16	1.67719	0.153766
HIPK2	IPI00137890.1	ISOFORM 1 OF HOMEODOMAIN-INTERACTING PROTEIN KINASE 2.	KINASE	7	2.50312	0.032125	10	2.05773	0.0511222
ICK	IPI00331376.9	SERINE/THREONINE-PROTEIN KINASE ICK.	KINASE	4	2.22732	0.157804	9	2.14641	0.120374
IGF1R	IPI00120225.1	INSULIN-LIKE GROWTH FACTOR 1 RECEPTOR PRECURSOR.	KINASE	63	1.15413	0.129525	30	1.27215	0.243289
IKBKB	IPI00130038.3	INHIBITOR OF NUCLEAR FACTOR KAPPA-B KINASE SUBUNIT BETA.	KINASE	37	0.978127	0.329839	38	1.03461	0.297578
IKBKE	IPI00331699.5	BONE MARROW MACROPHAGE CDNA, RIKEN FULL-LENGTH ENRICHED LIBRARY, CLONE:I830119P04 PRODUCT:INHIBITOR OF KAPPAB KINASE EPSILON, FULL INSERT SEQUENCE.	KINASE	14	1.45143	0.199599	57	1.51584	0.137224
ILK	IPI00116668.2	INTEGRIN-LINKED PROTEIN KINASE.	KINASE	11	1.49275	0.402913	11	1.15551	0.456075
INSR	IPI00128358.1	INSULIN RECEPTOR PRECURSOR.	KINASE	84	1.14995	0.1351	82	1.33419	0.120231
IRAK1	IPI00114859.2	INTERLEUKIN-1 RECEPTOR-ASSOCIATED KINASE 1.	KINASE	23	1.51688	0.14505	22	1.53204	0.151702
IRAK3	IPI00420378.2	INTERLEUKIN-1 RECEPTOR-ASSOCIATED KINASE 3.	KINASE	23	2.55816	0.117791	29	1.83687	0.235566
IRAK4	IPI00153899.1	INTERLEUKIN-1 RECEPTOR-ASSOCIATED KINASE 4.	KINASE	60	1.43184	0.115098	74	1.51126	0.116794
ITK	IPI00133425.1	TYROSINE-PROTEIN KINASE ITK/TSK.	KINASE	7	2.4973	0.212121	5	2.25224	0.198109
JAK1	IPI00126078.3	TYROSINE-PROTEIN KINASE JAK1.	KINASE	216	2.75505	0.063703	306	3.13765	0.0666667
JAK2	IPI00122143.3	JANUS KINASE 2.	KINASE	14	1.42533	0.248114	24	1.46595	0.155532
JAK3	IPI00134196.6	143 KDA PROTEIN.	KINASE	14	1.71777	0.186822
JAK3	IPI00226202.2	ISOFORM 2 OF TYROSINE-PROTEIN KINASE JAK3.	KINASE				20	1.54134	0.238866
KDR	IPI00124326.1	VASCULAR ENDOTHELIAL GROWTH FACTOR RECEPTOR 2 PRECURSOR.	KINASE	17	1.37125	0.109351	26	1.59375	0.122353
KIT	IPI00754025.1	TYROSINE-PROTEIN KINASE RECEPTOR.	KINASE	59	1.04237	0.123336	18	1.12561	0.101054
KSR1	IPI00623208.1	ISOFORM 1 OF KINASE SUPPRESSOR OF RAS 1.	KINASE	20	1.10585	0.183115
LATS1	IPI00896719.1	LARGE TUMOR SUPRESSOR, HOMOLOG 1.	KINASE	41	1.36402	0.126455	48	1.27387	0.137428
LCK	IPI00555017.3	PROTO-ONCOGENE TYROSINE-PROTEIN KINASE LCK.	KINASE	13	3.02326	0.0696581	15	2.24641	0.191526
LIMK1	IPI00133642.1	LIM DOMAIN KINASE 1.	KINASE	40	1.41582	0.223522	16	1.47477	0.162011
LIMK2	IPI00874755.1	76 KDA PROTEIN.	KINASE	19	1.19611	0.168961	15	1.39055	0.172436
LOC100044024	IPI00850611.1	SIMILAR TO MKIAA4005 PROTEIN.	KINASE, BROMO	26	2.00412	0.246914	22	1.325	0.549865
LOC100044468	IPI00556914.2	NEMO LIKE KINASE.	KINASE	9	1.45419	0.165531	4	1.54801	0.323752
LOC100044624	IPI00849179.1	SIMILAR TO MIXED LINEAGE KINASE MLK1.	KINASE	24	2.23822	0.160501
LOC100045547	IPI00850053.1	SIMILAR TO CALCIUM/CALMODULIN-DEPENDENT PROTEIN KINASE TYPE II GAMMA CHAIN.	KINASE	198	2.1175	0.121834	339	3.4523	0.139202
LOC100047516	IPI00850536.1	SIMILAR TO CASEIN KINASE 1, GAMMA 3, ISOFORM 1.	KINASE	16	1.23212	0.151515
LOC100047588	IPI00849947.1	SIMILAR TO MAP/MICROTUBULE AFFINITY-REGULATING KINASE 3.	KINASE	93	1.46441	0.0918092	73	1.61736	0.0720491
LOC100048439	IPI00754912.1	HOMEODOMAIN INTERACTING PROTEIN KINASE 3.	KINASE	19	1.96011	0.175439	18	1.57033	0.205972
LOC100048488	IPI00126146.2	ISOFORM 2 OF TYROSINE-PROTEIN KINASE RECEPTOR TYRO3 PRECURSOR.	KINASE	22	1.26813	0.184883
LOC675560	IPI00752297.1	SIMILAR TO MITOGEN-ACTIVATED PROTEIN KINASE KINASE KINASE KINASE 3.	KINASE	38	1.61796	0.102723	12	1.83095	0.110798
LRRK2	IPI00227565.2	LEUCINE-RICH REPEAT SERINE/THREONINE-PROTEIN KINASE 2.	KINASE	146	1.57069	0.0767532	75	2.07772	0.0970193
LYN	IPI00649763.1	ISOFORM LYN A OF TYROSINE-PROTEIN KINASE LYN.	KINASE	117	2.30427	0.0823681	185	2.11541	0.0946989
MAP2K1	IPI00466610.5	DUAL SPECIFICITY MITOGEN-ACTIVATED PROTEIN KINASE KINASE 1.	KINASE	110	1.03576	0.132851	34	1.22358	0.0903639
MAP2K2	IPI00755513.2	ADULT MALE TONGUE CDNA, RIKEN FULL-LENGTH ENRICHED LIBRARY, CLONE:2310016K11 PRODUCT:MITOGEN ACTIVATED PROTEIN KINASE KINASE 2, FULL INSERT SEQUENCE.	KINASE	17	1.05405	0.121343	43	1.24204	0.116809
MAP2K3	IPI00114245.2	ISOFORM 2 OF DUAL SPECIFICITY MITOGEN-ACTIVATED PROTEIN KINASE KINASE 3.	KINASE	13	1.03713	0.293089	36	1.08829	0.18107
MAP2K4	IPI00112335.1	DUAL SPECIFICITY MITOGEN-ACTIVATED PROTEIN KINASE KINASE 4.	KINASE	109	1.068	0.221734	72	1.16515	0.265465
MAP2K5	IPI00126447.1	ISOFORM 1 OF DUAL SPECIFICITY MITOGEN-ACTIVATED PROTEIN KINASE KINASE 5.	KINASE	50	1.57562	0.127232	61	1.55904	0.126676
MAP2K6	IPI00137439.1	DUAL SPECIFICITY MITOGEN-ACTIVATED PROTEIN KINASE KINASE 6.	KINASE	107	1.25405	0.102641	75	1.38672	0.0893897
MAP3K1	IPI00130375.1	MITOGEN-ACTIVATED PROTEIN KINASE KINASE KINASE 1.	KINASE	16	2.18202	0.168827	19	1.7472	0.18822
MAP3K10	IPI00876436.1	MITOGEN-ACTIVATED PROTEIN KINASE KINASE KINASE 10.	KINASE	44	1.46059	0.110659
MAP3K11	IPI00330731.1	MITOGEN-ACTIVATED PROTEIN KINASE KINASE KINASE 11.	KINASE	20	1.63584	0.114645	23	1.56489	0.109568
MAP3K12	IPI00120072.3	MITOGEN-ACTIVATED PROTEIN KINASE KINASE KINASE 12.	KINASE	53	1.63729	0.183566
MAP3K13	IPI00132644.4	MITOGEN-ACTIVATED PROTEIN KINASE KINASE KINASE 13.	KINASE	46	1.46431	0.0686075	5	1.53663	0.190695
MAP3K15	IPI00465657.7	MITOGEN ACTIVATED PROTEIN KINASE KINASE KINASE 15.	KINASE	50	1.1875	0.131354	11	1.25258	0.17991
MAP3K2	IPI00874452.1	72 KDA PROTEIN.	KINASE	39	1.31157	0.140527	22	1.37507	0.140465
MAP3K3	IPI00117089.3	MITOGEN-ACTIVATED PROTEIN KINASE KINASE KINASE 3.	KINASE	21	1.53548	0.116336	42	1.66263	0.101457
MAP3K4	IPI00623304.4	ISOFORM A OF MITOGEN-ACTIVATED PROTEIN KINASE KINASE KINASE 4.	KINASE	107	1.46793	0.102062	85	1.45906	0.0995324
MAP3K5	IPI00890883.1	MITOGEN-ACTIVATED PROTEIN KINASE KINASE KINASE 5.	KINASE	204	1.16095	0.0987013	138	1.36346	0.0862857
MAP3K6	IPI00123741.6	MITOGEN-ACTIVATED PROTEIN KINASE KINASE KINASE 6.	KINASE	17	1.22139	0.167608	26	1.30553	0.185304
MAP3K7	IPI00123967.1	MAP3K7 PROTEIN.	KINASE	6	1.34275	0.0907998
MAP4K1	IPI00137361.1	MITOGEN-ACTIVATED PROTEIN KINASE KINASE KINASE KINASE 1.	KINASE	12	1.76407	0.0749195	17	1.62343	0.15109
MAP4K2	IPI00117889.1	MITOGEN-ACTIVATED PROTEIN KINASE KINASE KINASE KINASE 2.	KINASE	56	1.54714	0.0856984	21	1.38324	0.119089
MAP4K4	IPI00460720.3	MKIAA0687 PROTEIN (FRAGMENT).	KINASE	58	1.3525	0.14007	49	1.39286	0.166056
MAP4K5	IPI00225230.1	ISOFORM 1 OF MITOGEN-ACTIVATED PROTEIN KINASE KINASE KINASE KINASE 5.	KINASE	71	1.46693	0.0889561	47	1.37064	0.0703083
MAPK1	IPI00119663.3	MITOGEN-ACTIVATED PROTEIN KINASE 1.	KINASE	443	1.64984	0.318601	156	1.81419	0.318063
MAPK10	IPI00623629.2	ISOFORM ALPHA-2 OF MITOGEN-ACTIVATED PROTEIN KINASE 10.	KINASE	401	4.23277	0.0614439	60	4.23415	0.0613788
MAPK11	IPI00556722.1	MITOGEN-ACTIVATED PROTEIN KINASE 11.	KINASE	17	1.57889	0.174363	9	1.53356	0.196061
MAPK14	IPI00828805.2	ISOFORM 3 OF MITOGEN-ACTIVATED PROTEIN KINASE 14.	KINASE	97	1.82065	0.152318	131	1.95164	0.132144
MAPK3	IPI00750828.1	42 KDA PROTEIN.	KINASE	88	1.21462	0.271251	55	1.44203	0.228063
MAPK4	IPI00453690.1	MITOGEN-ACTIVATED PROTEIN KINASE 4.	KINASE	13	1.08776	0.110403
MAPK7	IPI00126449.3	ISOFORM 1 OF MITOGEN-ACTIVATED PROTEIN KINASE 7.	KINASE	16	1.77683	0.105861	7	1.73629	0.212637
MAPK8	IPI00775931.1	MAPK8 PROTEIN.	KINASE	43	3.19684	0.125123	22	3.45647	0.106138
MAPK9	IPI00223342.1	ISOFORM BETA-2 OF MITOGEN-ACTIVATED PROTEIN KINASE 9.	KINASE	124	3.85923	0.0861072	335	4.23364	0.0740608
MAPKAPK2	IPI00113079.2	MAP KINASE-ACTIVATED PROTEIN KINASE 2.	KINASE	10	1.20626	0.232469	8	1.43165	0.271357
MAPKAPK5	IPI00120068.1	ISOFORM 1 OF MAP KINASE-ACTIVATED PROTEIN KINASE 5.	KINASE	11	1.19017	0.167864
MARK1	IPI00128363.1	SERINE/THREONINE-PROTEIN KINASE MARK1.	KINASE	56	1.37	0.133009	8	1.52893	0.148472
MARK2	IPI00554855.2	ISOFORM 1 OF SERINE/THREONINE-PROTEIN KINASE MARK2.	KINASE	188	1.55753	0.135922	60	1.55061	0.129056
MARK4	IPI00229893.1	MAP/MICROTUBULE AFFINITY-REGULATING KINASE 4.	KINASE	43	1.70749	0.0759892	13	1.88095	0.101989
MAST1	IPI00408233.6	MICROTUBULE ASSOCIATED SERINE/THREONINE KINASE 1.	KINASE	44	1.46539	0.143426
MAST2	IPI00622008.2	MICROTUBULE ASSOCIATED SERINE/THREONINE KINASE 2 ISOFORM 1.	KINASE	5	1.38901	0.101101	10	1.64574	0.140918
MAST3	IPI00652952.4	MICROTUBULE ASSOCIATED SERINE/THREONINE KINASE 3 ISOFORM 2.	KINASE	25	1.34375	0.295349	6	1.71823	0.105038
MAST4	IPI00677823.1	SIMILAR TO MICROTUBULE ASSOCIATED SERINE/THREONINE KINASE 2 ISOFORM 6.	KINASE	20	1.66159	0.390214	22	0.776371	0.518116
MERTK	IPI00121254.1	PROTO-ONCOGENE TYROSINE-PROTEIN KINASE MER PRECURSOR.	KINASE	48	1.28768	0.0935049	30	1.36839	0.110657
MET	IPI00130420.1	HEPATOCYTE GROWTH FACTOR RECEPTOR PRECURSOR.	KINASE	63	1.59666	0.127178	64	1.5248	0.0881427
MINK1	IPI00230171.1	ISOFORM 3 OF MISSHAPEN-LIKE KINASE 1.	KINASE	77	1.28303	0.153685	76	1.34471	0.186077
MKNK1	IPI00114849.2	MAP KINASE-INTERACTING SERINE/THREONINE-PROTEIN KINASE 1.	KINASE				14	1.42989	0.174194
MKNK2	IPI00623703.2	ISOFORM 1 OF MAP KINASE-INTERACTING SERINE/THREONINE-PROTEIN KINASE 2.	KINASE	4	1.74693	0.125828	13	1.48417	0.151111
MST1R	IPI00311127.2	MACROPHAGE-STIMULATING PROTEIN RECEPTOR PRECURSOR.	KINASE				3	1.3874	0.289319
MYLK	IPI00125493.5	MYOSIN, LIGHT POLYPEPTIDE KINASE.	KINASE	117	0.966292	0.126615	117	1.23301	0.184477
MYLK2	IPI00874768.1	MYLK2 PROTEIN.	KINASE				8	1.26661	0.0524672
MYLK3	IPI00654336.2	ISOFORM 1 OF PUTATIVE MYOSIN LIGHT CHAIN KINASE 3.	KINASE				8	1.27491	0.0632447
MYLK4	IPI00354549.6	MYOSIN LIGHT CHAIN KINASE FAMILY MEMBER 4.	KINASE				10	1.21022	0.291747
NEK1	IPI00896637.1	NEK1 PROTEIN.	KINASE	36	1.05141	0.197687	54	2.65203	0.110191
NEK3	IPI00127241.1	SERINE/THREONINE-PROTEIN KINASE NEK3.	KINASE	39	1.40702	0.119285	35	1.57123	0.0768402
NEK4	IPI00309384.1	ISOFORM 1 OF SERINE/THREONINE-PROTEIN KINASE NEK4.	KINASE	17	1.60467	0.214137	6	1.54236	0.367046
NEK7	IPI00112856.1	SERINE/THREONINE-PROTEIN KINASE NEK7.	KINASE				8	1.36417	0.243272
NEK9	IPI00169806.3	SERINE/THREONINE-PROTEIN KINASE NEK9.	KINASE	122	1.48495	0.127493	204	1.51071	0.110324
NTRK1	IPI00662472.2	HIGH AFFINITY NERVE GROWTH FACTOR RECEPTOR PRECURSOR.	KINASE	2	1.31491	0.0378604
NTRK2	IPI00128360.1	ISOFORM GP145-TRKB OF BDNF/NT-3 GROWTH FACTORS RECEPTOR PRECURSOR.	KINASE	98	1.19374	0.117176	12	1.50734	0.143579
NTRK3	IPI00380220.2	ISOFORM 1 OF NT-3 GROWTH FACTOR RECEPTOR PRECURSOR.	KINASE	11	1.07488	0.370847
NUAK1	IPI00465504.1	NUAK FAMILY SNF1-LIKE KINASE 1.	KINASE	20	1.49921	0.194503	12	1.73128	0.148006
OXSR1	IPI00223738.2	SERINE/THREONINE-PROTEIN KINASE OSR1.	KINASE	24	0.938735	0.218947	33	1.233	0.116588
PAK2	IPI00229884.1	SERINE/THREONINE-PROTEIN KINASE PAK 2.	KINASE	6	1.42128	0.586826	7	1.24521	0.590769
PAK4	IPI00467379.2	SERINE/THREONINE-PROTEIN KINASE PAK 4.	KINASE	56	1.60309	0.0859267	64	1.67544	0.105994
PAK6	IPI00119508.3	SERINE/THREONINE-PROTEIN KINASE PAK 6.	KINASE	12	1.29024	0.160681
PAK7	IPI00225805.7	SERINE/THREONINE-PROTEIN KINASE PAK 7.	KINASE	34	1.59171	0.109358
PBK	IPI00467350.2	T-LYMPHOKINE-ACTIVATED KILLER CELL-ORIGINATED PROTEIN KINASE.	KINASE	4	1.88498	0.34122
PCTK1	IPI00109670.1	ISOFORM LONG OF SERINE/THREONINE-PROTEIN KINASE PCTAIRE-1.	KINASE	23	1.11726	0.147883	19	1.31818	0.117647
PCTK2	IPI00421065.1	ISOFORM 1 OF SERINE/THREONINE-PROTEIN KINASE PCTAIRE-2.	KINASE	50	1.16667	0.0723883	16	1.32961	0.0773381
PCTK3	IPI00111168.1	SERINE/THREONINE-PROTEIN KINASE PCTAIRE-3.	KINASE	38	1.15009	0.0662517	56	1.28384	0.053288
PDGFRA	IPI00844650.1	PLATELET DERIVED GROWTH FACTOR RECEPTOR, ALPHA POLYPEPTIDE.	KINASE	31	1.17779	0.205251	20	1.1067	0.179894
PDGFRB	IPI00121827.4	TYROSINE-PROTEIN KINASE RECEPTOR.	KINASE	34	1.1197	0.161322	27	1.061	0.174924
PDK1	IPI00221407.3	[PYRUVATE DEHYDROGENASE [LIPOAMIDE]] KINASE ISOZYME 1, MITOCHONDRIAL PRECURSOR.	KINASE	4	1.25069	0.54185	5	1.12752	0.636905
PDK2	IPI00122251.1	[PYRUVATE DEHYDROGENASE [LIPOAMIDE]] KINASE ISOZYME 2, MITOCHONDRIAL PRECURSOR.	KINASE	8	1.0028	0.882682	18	1.10556	0.638191
PDK3	IPI00123004.3	[PYRUVATE DEHYDROGENASE [LIPOAMIDE]] KINASE ISOZYME 3, MITOCHONDRIAL PRECURSOR.	KINASE	6	1.17711	0.569444
PDK4	IPI00119431.1	[PYRUVATE DEHYDROGENASE [LIPOAMIDE]] KINASE ISOZYME 4, MITOCHONDRIAL PRECURSOR.	KINASE				5	1.40996	0.603261
PDPK1	IPI00323609.3	3-PHOSPHOINOSITIDE-DEPENDENT PROTEIN KINASE 1.	KINASE	39	1.25184	0.0742804	18	1.4519	0.194529
PFTK1	IPI00130957.1	SERINE/THREONINE-PROTEIN KINASE PFTAIRE-1.	KINASE	22	1.06947	0.174161
PHKG1	IPI00224751.5	PHOSPHORYLASE B KINASE GAMMA CATALYTIC CHAIN, SKELETAL MUSCLE ISOFORM.	KINASE	35	1.0783	0.0605424	27	1.177	0.0431606
PHKG2	IPI00896043.1	PHOSPHORYLASE KINASE, GAMMA 2.	KINASE	17	1.13004	0.14059	30	1.12485	0.079283
PI4KA	IPI00115875.8	PHOSPHATIDYLINOSITOL 4-KINASE, CATALYTIC, ALPHA POLYPEPTIDE.	KINASE	21	1.3021	0.331865
PIK3C3	IPI00113918.7	ISOFORM 1 OF PHOSPHATIDYLINOSITOL 3-KINASE CATALYTIC SUBUNIT TYPE 3.	KINASE				8	1.30563	0.262834
PIK3CB	IPI00136110.3	PHOSPHATIDYLINOSITOL-4,5-BISPHOSPHATE 3-KINASE CATALYTIC SUBUNIT BETA ISOFORM.	KINASE	13	1.31921	0.267666
PIK3R4	IPI00406045.3	PHOSPHOINOSITIDE 3-KINASE REGULATORY SUBUNIT 4.	KINASE	15	1.40608	0.320611	10	1.31697	0.403727
PIM1	IPI00128860.2	ISOFORM 1 OF PROTO-ONCOGENE SERINE/THREONINE-PROTEIN KINASE PIM-1.	KINASE	13	1.64246	0.198943	10	1.69047	0.0712891
PIM3	IPI00123243.1	SERINE/THREONINE-PROTEIN KINASE PIM-3.	KINASE	6	2.53854	0.117409	6	2.86699	0.0905534
PIP4K2A	IPI00115708.1	PHOSPHATIDYLINOSITOL-4-PHOSPHATE 5-KINASE TYPE-2 ALPHA.	KINASE	39	1.12556	0.115981	10	1.25164	0.17001
PIP4K2B	IPI00336318.1	PHOSPHATIDYLINOSITOL-4-PHOSPHATE 5-KINASE TYPE-2 BETA.	KINASE	58	1.11309	0.127901	27	1.26707	0.0837521
PIP4K2C	IPI00129479.3	PHOSPHATIDYLINOSITOL-4-PHOSPHATE 5-KINASE TYPE-2 GAMMA.	KINASE	179	1.14657	0.0802589	58	1.31733	0.0647773
PIP5K1C	IPI00918347.1	76 KDA PROTEIN.	KINASE	8	1.1559	0.381503
PIP5K3	IPI00230618.2	ISOFORM 1 OF FYVE FINGER-CONTAINING PHOSPHOINOSITIDE KINASE.	KINASE	104	1.67153	0.118777	45	1.85471	0.159914
PKN1	IPI00474711.3	BONE MARROW MACROPHAGE CDNA, RIKEN FULL-LENGTH ENRICHED LIBRARY, CLONE:G530007J07 PRODUCT:CARDIOLIPIN/PROTEASE-ACTIVATED PROTEIN KINASE-1 HOMOLOG.	KINASE	38	1.23642	0.0864865	19	1.54428	0.104823
PKN2	IPI00312414.4	ISOFORM 1 OF SERINE/THREONINE-PROTEIN KINASE N2.	KINASE	27	1.18064	0.15	22	1.20983	0.198582
PLK4	IPI00457874.1	ISOFORM 1 OF SERINE/THREONINE-PROTEIN KINASE PLK4.	KINASE	26	2.32884	0.134685
PNCK	IPI00136288.1	CALCIUM/CALMODULIN-DEPENDENT PROTEIN KINASE TYPE 1B.	KINASE	5	1.66954	0.177778
PRKAA1	IPI00556823.3	PROTEIN KINASE, AMP-ACTIVATED, ALPHA 1 CATALYTIC SUBUNIT.	KINASE	137	1.99026	0.123165	106	1.76583	0.126772
PRKAA2	IPI00123445.6	5'-AMP-ACTIVATED PROTEIN KINASE CATALYTIC SUBUNIT ALPHA-2.	KINASE	57	1.82954	0.108981	191	1.64966	0.115428
PRKACA	IPI00230005.3	ISOFORM 1 OF CAMP-DEPENDENT PROTEIN KINASE, ALPHA-CATALYTIC SUBUNIT.	KINASE	15	0.954472	0.160494	64	1.2444	0.0982013
PRKACB	IPI00742329.1	ISOFORM 4 OF CAMP-DEPENDENT PROTEIN KINASE, BETA-CATALYTIC SUBUNIT.	KINASE	36	0.883512	0.156083	11	1.11803	0.118524
PRKCA	IPI00321446.4	PROTEIN KINASE C ALPHA TYPE.	KINASE	37	1.53056	0.0600041	14	1.74357	0.0691108
PRKCB	IPI00227898.3	PROTEIN KINASE C BETA TYPE.	KINASE	14	1.57593	0.119152	7	1.89429	0.184012
PRKCC	IPI00122069.1	PROTEIN KINASE C GAMMA TYPE.	KINASE	35	1.55177	0.122256
PRKCD	IPI00227880.1	ISOFORM 2 OF PROTEIN KINASE C DELTA TYPE.	KINASE	11	1.00205	0.202661
PRKCE	IPI00130419.1	PROTEIN KINASE C EPSILON TYPE.	KINASE	16	1.03082	0.0999554
PRKCQ	IPI00124496.1	PROTEIN KINASE C THETA TYPE.	KINASE	51	1.25936	0.147027	46	1.46818	0.117549
PRKD1	IPI00122084.1	SERINE/THREONINE-PROTEIN KINASE D1.	KINASE	43	1.38402	0.100318	9	1.67778	0.163907
PRKD2	IPI00227209.3	SERINE/THREONINE-PROTEIN KINASE D2.	KINASE	20	1.66309	0.278085	69	1.79564	0.191816
PRKD3	IPI00895452.1	PROTEIN KINASE D3.	KINASE	14	1.87057	0.0189573	30	2.21267	0.0498375
PRKG1	IPI00129693.2	CGMP-DEPENDENT PROTEIN KINASE 1, BETA ISOZYME.	KINASE	65	1.03514	0.103786	99	1.12074	0.0630528
PRKG2	IPI00405125.2	PROTEIN KINASE, CGMP-DEPENDENT, TYPE II.	KINASE	14	1.26387	0.229709
PTK2	IPI00113563.3	ISOFORM 1 OF FOCAL ADHESION KINASE 1.	KINASE	314	2.55743	0.0838323	227	2.80379	0.0816857
PTK2B	IPI00133132.1	PROTEIN TYROSINE KINASE 2 BETA.	KINASE	391	2.12441	0.103275	121	2.25268	0.0951049
RAF1	IPI00830899.2	ISOFORM 2 OF RAF PROTO-ONCOGENE SERINE/THREONINE-PROTEIN KINASE.	KINASE	6	1.24832	0.422043
RET	IPI00463765.1	ISOFORM 1 OF PROTO-ONCOGENE TYROSINE-PROTEIN KINASE RECEPTOR RET PRECURSOR.	KINASE	31	1.46237	0.127101	14	1.44222	0.190536
RIOK2	IPI00471148.2	SERINE/THREONINE-PROTEIN KINASE RIO2.	KINASE	25	1.82864	0.109091	24	1.53599	0.139699
RIPK2	IPI00139382.1	RECEPTOR-INTERACTING SERINE/THREONINE-PROTEIN KINASE 2.	KINASE	34	2.38275	0.0844444	42	2.25605	0.0768828
RIPK3	IPI00137560.1	RECEPTOR-INTERACTING SERINE/THREONINE-PROTEIN KINASE 3.	KINASE	10	1.92446	0.109657	15	1.59489	0.105769
RNASEL	IPI00114711.1	2-5A-DEPENDENT RIBONUCLEASE.	KINASE	32	1.15065	0.168041	24	1.24889	0.133123
ROCK2	IPI00853802.1	ROCK2 SPLICE VARIANT (FRAGMENT).	KINASE	28	1.19472	0.267087	23	1.19365	0.219982
RPS6KA1	IPI00648998.3	B16 F10Y CELLS CDNA, RIKEN FULL-LENGTH ENRICHED LIBRARY, CLONE:G370051M10 PRODUCT:RIBOSOMAL PROTEIN S6 KINASE POLYPEPTIDE 1, FULL INSERT SEQUENCE.	KINASE	358	1.38303	0.0961039	187	1.40687	0.103409
RPS6KA2	IPI00758052.3	RIBOSOMAL PROTEIN S6 KINASE.	KINASE	147	1.56417	0.0752931	38	2.09016	0.0622415
RPS6KA3	IPI00114333.2	RIBOSOMAL PROTEIN S6 KINASE ALPHA-3.	KINASE	134	1.34912	0.117999	88	1.2402	0.126482
RPS6KA4	IPI00131006.1	RIBOSOMAL PROTEIN S6 KINASE ALPHA-4.	KINASE	87	1.53113	0.114883	71	1.48382	0.102844
RPS6KA5	IPI00229794.1	ISOFORM 2 OF RIBOSOMAL PROTEIN S6 KINASE ALPHA-5.	KINASE	107	1.14202	0.0970095	46	1.17553	0.0980392
RPS6KA6	IPI00226574.2	RIBOSOMAL PROTEIN S6 KINASE POLYPEPTIDE 6.	KINASE	20	2.30512	0.0894285
RPS6KB1	IPI00453603.1	ISOFORM ALPHA I OF RIBOSOMAL PROTEIN S6 KINASE BETA-1.	KINASE	10	1.71578	0.0478649
SBK1	IPI00154074.1	SERINE/THREONINE-PROTEIN KINASE SBK1.	KINASE	6	1.40472	0.302521	12	1.55712	0.204452
SGK1	IPI00462411.4	SGK1 PROTEIN.	KINASE	11	1.36759	0.229292
SGK2	IPI00137954.1	ISOFORM 1 OF SERINE/THREONINE-PROTEIN KINASE SGK2.	KINASE	96	1.25034	0.0729053	63	1.11008	0.0706009
SGK3	IPI00112303.1	SERINE/THREONINE-PROTEIN KINASE SGK3.	KINASE	21	1.18694	0.0956123	22	1.24949	0.147514
SIK1	IPI00331743.4	SERINE/THREONINE-PROTEIN KINASE SNF1-LIKE KINASE 1.	KINASE	14	1.77789	0.174348	14	1.82049	0.139653
SIK2	IPI00229305.1	SERINE/THREONINE-PROTEIN KINASE SNF1-LIKE KINASE 2.	KINASE	54	2.37712	0.0552542	44	2.04896	0.0738112
SLK	IPI00331076.4	ISOFORM 1 OF STE20-LIKE SERINE/THREONINE-PROTEIN KINASE.	KINASE	165	1.52465	0.0587565	111	1.61521	0.0704591
SNRK	IPI00346390.4	SNF-RELATED SERINE/THREONINE-PROTEIN KINASE.	KINASE	32	1.43177	0.117762	14	1.35606	0.105182
SPEG	IPI00331223.3	ISOFORM 1 OF STRIATED MUSCLE-SPECIFIC SERINE/THREONINE PROTEIN KINASE.	KINASE	28	1.13729	0.161275	100	1.76976	0.168932
SRC	IPI00719950.2	ROUS SARCOMA ONCOGENE ISOFORM 1.	KINASE	147	2.91218	0.123844	72	2.63517	0.117856
SRPK2	IPI00751009.1	SERINE/ARGININE-RICH PROTEIN SPECIFIC KINASE 2.	KINASE	13	1.89901	0.332036
STK10	IPI00831595.1	SERINE/THREONINE KINASE 10.	KINASE	55	1.44031	0.0869839	73	1.52321	0.0774154
STK11	IPI00123476.2	ISOFORM 1 OF SERINE/THREONINE-PROTEIN KINASE 11.	KINASE	20	1.09004	0.187318	11	1.1276	0.210162
STK16	IPI00310280.7	SERINE/THREONINE-PROTEIN KINASE 16.	KINASE	23	2.2045	0.0767532	28	2.00635	0.0780426
STK3	IPI00474228.2	ISOFORM 1 OF SERINE/THREONINE-PROTEIN KINASE 3.	KINASE	10	1.11127	0.185864	20	1.18271	0.138851
STK32C	IPI00323182.3	SERINE/THREONINE-PROTEIN KINASE 32C.	KINASE	4	1.12	0.380952
STK33	IPI00378014.1	SERINE/THREONINE-PROTEIN KINASE 33.	KINASE	4	2.3039	0.0759027
STK35	IPI00465702.2	SERINE/THREONINE-PROTEIN KINASE 35.	KINASE	13	1.51895	0.0753796	18	1.37079	0.118397
STK38	IPI00126943.1	SERINE/THREONINE-PROTEIN KINASE 38.	KINASE	13	0.942194	0.132566	22	1.10028	0.126801
STK38L	IPI00515183.1	ISOFORM 2 OF SERINE/THREONINE-PROTEIN KINASE 38-LIKE.	KINASE	22	0.890467	0.192486	12	1.10687	0.118621
STK39	IPI00622783.2	STE20/SPS1-RELATED PROLINE-ALANINE-RICH PROTEIN KINASE.	KINASE	24	0.991342	0.107979	20	1.13108	0.0741957
STK4	IPI00119772.1	SERINE/THREONINE-PROTEIN KINASE 4.	KINASE	50	1.11232	0.0877098	50	1.21673	0.0732955
SYK	IPI00137932.1	TYROSINE-PROTEIN KINASE SYK.	KINASE	10	1.64604	0.119755	26	1.52966	0.121593
TAF1	IPI00831185.1	TAF1 RNA POLYMERASE II, TATA BOX BINDING PROTEIN (TBP)-ASSOCIATED FACTOR.	KINASE, BROMO, HAT	18	1.19118	0.740741	13	1.17376	0.676737
TAOK1	IPI00126860.2	SERINE/THREONINE-PROTEIN KINASE TAO1.	KINASE	22	1.40413	0.110902	11	1.54236	0.152935
TAOK2	IPI00420553.4	SERINE/THREONINE-PROTEIN KINASE TAO2.	KINASE	38	1.34987	0.124411	9	1.41473	0.303718
TAOK3	IPI00227043.3	SERINE/THREONINE-PROTEIN KINASE TAO3.	KINASE	15	1.75624	0.0596299	29	1.55459	0.118694
TBK1	IPI00124856.5	SERINE/THREONINE-PROTEIN KINASE TBK1.	KINASE	164	1.71409	0.118561	124	1.96585	0.111188
TEC	IPI00468346.1	NOD-DERIVED CD11C +VE DENDRITIC CELLS CDNA, RIKEN FULL-LENGTH ENRICHED LIBRARY, CLONE:F630035P04 PRODUCT:CYTOPLASMIC TYROSINE KINASE, DSCR28C RELATED.	KINASE	51	2.41525	0.127907	76	2.70802	0.0993141
TEK	IPI00221547.4	ENDOTHELIAL-SPECIFIC RECEPTOR TYROSINE KINASE.	KINASE	47	1.69784	0.0892655	54	1.61371	0.119504
TESK1	IPI00316791.4	DUAL SPECIFICITY TESTIS-SPECIFIC PROTEIN KINASE 1.	KINASE	33	1.80985	0.14547	17	1.74445	0.116667
TESK2	IPI00122542.3	DUAL SPECIFICITY TESTIS-SPECIFIC PROTEIN KINASE 2.	KINASE	28	1.29808	0.239257	26	1.30123	0.138544
TGFBR1	IPI00137994.2	ISOFORM 1 OF TGF-BETA RECEPTOR TYPE-1 PRECURSOR.	KINASE	19	1.84485	0.0932983	18	1.84721	0.0680217
TGFBR2	IPI00124569.1	ISOFORM RII-2 OF TGF-BETA RECEPTOR TYPE-2 PRECURSOR.	KINASE	29	1.98205	0.0670747	32	2.1267	0.113876
TIE1	IPI00875071.1	TYROSINE KINASE RECEPTOR 1.	KINASE				4	2.01587	0.113236
TNIK	IPI00662721.2	TNIK PROTEIN.	KINASE	182	1.48953	0.131271	38	1.64828	0.0952756
TNK2	IPI00119965.2	ISOFORM 1 OF ACTIVATED CDC42 KINASE 1.	KINASE	30	1.65504	0.119287	22	1.84183	0.172911
TNNI3K	IPI00553496.3	ISOFORM 1 OF SERINE/THREONINE-PROTEIN KINASE TNNI3K.	KINASE				55	1.58106	0.12844
TRIM33	IPI00409904.1	ISOFORM ALPHA OF E3 UBIQUITIN-PROTEIN LIGASE TRIM33.	KINASE, BROMO	17	1.85809	0.44405	12	1.53611	0.501425
TTK	IPI00762064.1	ISOFORM 1 OF DUAL SPECIFICITY PROTEIN KINASE TTK.	KINASE	7	1.45142	0.0428462
TYK2	IPI00653270.2	TYROSINE KINASE 2.	KINASE	32	2.11092	0.125616	51	2.47087	0.150144
ULK1	IPI00752067.2	ULK1 PROTEIN.	KINASE	13	1.3597	0.261818	11	1.73546	0.155188
ULK2	IPI00336256.6	SERINE/THREONINE-PROTEIN KINASE ULK2.	KINASE	10	1.43797	0.189542	11	1.50513	0.241908
ULK3	IPI00169848.4	SIMILAR TO CG8866-PB, ISOFORM B ISOFORM 4.	KINASE	86	2.50509	0.106915	65	2.44942	0.0873709
WEE1	IPI00308568.1	WEE1-LIKE PROTEIN KINASE.	KINASE	34	1.91253	0.127529	42	1.91388	0.103384
WNK1	IPI00399953.1	SERINE/THREONINE-PROTEIN KINASE WNK1.	KINASE	21	1.33509	0.0907895	7	1.23601	0.347949
WNK2	IPI00653345.2	ISOFORM 5 OF SERINE/THREONINE-PROTEIN KINASE WNK2.	KINASE	19	1.19983	0.176512
YES1	IPI00109672.3	PROTO-ONCOGENE TYROSINE-PROTEIN KINASE YES.	KINASE	78	3.53901	0.0636829	57	3.25513	0.0445533

## Sheet: rat
Name	PAC	Protein.description	Targetclass	peptides.X018280_rat_brain	depletion.factor.X018280_rat_brain	competition.X018280_rat_brain	peptides.X018281_rat_kidney	depletion.factor.X018281_rat_kidney	competition.X018281_rat_kidney	peptides.X018282_rat_spleen	depletion.factor.X018282_rat_spleen	competition.X018282_rat_spleen
102 KDA PROTEIN.	IPI00200720.4	102 KDA PROTEIN.	KINASE	243	2.03915	0.0532286	53	3.42273	0.0393094	41	2.55786	0.0466667
136 KDA PROTEIN.	IPI00780372.1	136 KDA PROTEIN.	KINASE	24	3.3584	0.0791045	64	3.15606	0.0897853	164	3.91011	0.0785441
48 KDA PROTEIN.	IPI00362589.2	48 KDA PROTEIN.	KINASE							7	1.62676	0.0623377
AAK1	IPI00556943.2	SIMILAR TO AP2 ASSOCIATED KINASE 1.	KINASE	888	4.49364	0.0396376	360	6.30727	0.0478524	413	6.11989	0.0418522
ABL1	IPI00370643.3	ABL1 (FRAGMENT).	KINASE	283	1.41288	0.0789793	179	2.61605	0.0575743	221	1.83212	0.0621514
ABL2	IPI00870019.1	V-ABL ABELSON MURINE LEUKEMIA VIRAL ONCOGENE HOMOLOG 2.	KINASE	285	2.12828	0.0607499	75	3.49079	0.0758157	123	2.84413	0.0669039
ACVR1	IPI00195453.1	ACTIVIN RECEPTOR TYPE-1 PRECURSOR.	KINASE	121	2.65675	0.0545183	35	4.14951	0.0466627	47	4.18608	0.0494782
ACVR1B	IPI00195456.1	ACTIVIN RECEPTOR TYPE 1B PRECURSOR.	KINASE	103	1.91228	0.0688073	47	3.22696	0.0818414	33	2.84	0.0619718
ACVR2A	IPI00373614.3	ACTIVIN RECEPTOR TYPE-2A PRECURSOR.	KINASE	59	1.46366	0.0627287	54	2.03043	0.0599401	20	1.71032	0.0804672
ACVR2B	IPI00608164.2	59 KDA PROTEIN.	KINASE	10	1.58158	0.0425957
ACVRL1	IPI00323983.7	SERINE/THREONINE-PROTEIN KINASE RECEPTOR R3 PRECURSOR.	KINASE							15	3.44937	0.0972477
ADCK1	IPI00369639.3	SIMILAR TO AARF DOMAIN CONTAINING KINASE 1 ISOFORM 1.	KINASE	5	0.973872	0.419512	8	1.24561	0.172535
ADCK4	IPI00781154.1	59 KDA PROTEIN.	KINASE	112	1.27715	0.0874494	163	1.68	0.0884354	76	1.96834	0.0870388
ADCK5	IPI00914772.1	AARF DOMAIN CONTAINING KINASE 5.	KINASE	10	0.957143	0.410448	13	1.19424	0.379518
ADRBK1	IPI00196987.1	BETA-ADRENERGIC RECEPTOR KINASE 1.	KINASE	10	1.02241	0.389041				7	0.820809	0.704225
AGK	IPI00373674.3	SIMILAR TO MULTI-SUBSTRATE LIPID KINASE.	KINASE	7	0.706044	0.894942	8	1.08664	0.76412	7	1.00408	0.650407
AKT1	IPI00212844.1	RAC-ALPHA SERINE/THREONINE-PROTEIN KINASE.	KINASE	13	1.219	0.281385	10	1.08715	0.200401	28	1.16088	0.168478
AKT2	IPI00212846.3	RAC-BETA SERINE/THREONINE-PROTEIN KINASE.	KINASE	5	1.41897	0.267409	8	1.13497	0.318919	11	1.25322	0.568493
AKT3	IPI00209156.2	RAC-GAMMA SERINE/THREONINE-PROTEIN KINASE.	KINASE	6	1.07547	0.290727
ALK	IPI00194849.4	SIMILAR TO ALK TYROSINE KINASE RECEPTOR PRECURSOR.	KINASE	10	1.13604	0.139969
ALPK1	IPI00369469.3	SIMILAR TO ALPHA-KINASE 1.	KINASE							3	2.2381	0.170213
ALS2CR2	IPI00869835.2	POLYPLOIDY ASSOCIATED PROTEIN KINASE PAPK-A.	KINASE	9	0.887265	0.268235	24	1.43083	0.162983	8	1.31614	0.173765
ARAF	IPI00565675.2	68 KDA PROTEIN.	KINASE	5	1.11304	0.390625	8	1.46416	0.179487	13	1.48739	0.333333
ATM	IPI00369732.3	SIMILAR TO SERINE-PROTEIN KINASE ATM.	KINASE							28	1.32227	0.494624
AURKA	IPI00781210.1	SERINE/THREONINE KINASE 6.	KINASE	12	3.54291	0.0822535	10	4.09932	0.0902256	56	3.95186	0.0642303
AURKB	IPI00195157.1	SERINE/THREONINE-PROTEIN KINASE 12.	KINASE				17	3.0888	0.0558333	65	2.64187	0.0896767
BCR	IPI00360577.4	SIMILAR TO BREAKPOINT CLUSTER REGION ISOFORM 1.	KINASE	19	1.22196	0.206501
BLK	IPI00359704.2	B LYMPHOID KINASE.	KINASE				10	4.15452	0.26386	212	4.06484	0.0613497
BMP2K	IPI00558325.2	BMP2K PROTEIN.	KINASE	6	2.00997	0.0876033	6	2.54867	0.0659722	44	2.71875	0.0720307
BMP2K	IPI00764778.1	SIMILAR TO BMP2 INDUCIBLE KINASE.	KINASE	39	3.09831	0.0823004	137	4.13057	0.0476013	169	3.15761	0.0527826
BMPR1A	IPI00211618.2	BONE MORPHOGENETIC PROTEIN RECEPTOR TYPE IA PRECURSOR.	KINASE	52	2.91743	0.0652516	16	4.56013	0.0617627	22	6.48227	0.0393873
BMPR1B	IPI00369500.3	BONE MORPHOGENETIC PROTEIN RECEPTOR, TYPE 1B.	KINASE	109	2.02257	0.097475	55	3.24639	0.0621992
BMPR2	IPI00764220.1	SIMILAR TO BONE MORPHOGENETIC PROTEIN RECEPTOR TYPE-2 PRECURSOR.	KINASE	207	1.11947	0.12253	75	1.3288	0.136519	42	1.21429	0.156863
BMX	IPI00766070.1	SIMILAR TO CYTOPLASMIC TYROSINE-PROTEIN KINASE BMX.	KINASE	6	1.71333	0.080415	4	2.40809	0.0532213	24	1.92287	0.077455
BRAF	IPI00766596.1	SIMILAR TO V-RAF MURINE SARCOMA VIRAL ONCOGENE HOMOLOG B1.	KINASE	296	1.08808	0.114286	121	1.64456	0.151613	98	1.37037	0.148649
BRSK1	IPI00896186.1	SERINE/THREONINE KINASE SAD-B.	KINASE	275	1.64794	0.0590909	11	2.38361	0.08125	30	1.42054	0.127367
BRSK2	IPI00764257.1	SIMILAR TO BR SERINE/THREONINE KINASE 1.	KINASE	6	1.27893	0.0877785
BRSK2	IPI00780653.1	SIMILAR TO BRAIN-SELECTIVE KINASE 2 ISOFORM ALPHA.	KINASE	305	1.99723	0.075				13	2.11888	0.0836084
BTK	IPI00361631.2	BRUTON AGAMMAGLOBULINEMIA TYROSINE KINASE.	KINASE	62	2.2028	0.118519	193	2.73856	0.0827367	717	2.77404	0.0658579
CAMK1	IPI00209064.1	ISOFORM 1 OF CALCIUM/CALMODULIN-DEPENDENT PROTEIN KINASE TYPE 1.	KINASE	25	1.57482	0.135747	6	1.45875	0.312217	8	1.22275	0.302326
CAMK2A	IPI00778098.1	60 KDA PROTEIN.	KINASE	317	1.80162	0.125843	10	1.82949	0.261965	48	2.29592	0.115556
CAMK2B	IPI00209824.2	CALMODULIN-DEPENDENT PROTEIN KINASE II BETA M ISOFORM.	KINASE	734	1.70925	0.0979381	61	2.58639	0.11336	210	2.7574	0.0901288
CAMK2D	IPI00212226.1	ISOFORM DELTA 1 OF CALCIUM/CALMODULIN-DEPENDENT PROTEIN KINASE TYPE II DELTA CHAIN.	KINASE	339	2.32022	0.0871671	563	5.79612	0.0837521	1117	5.91429	0.111111
CAMK2G	IPI00196730.1	ISOFORM A OF CALCIUM/CALMODULIN-DEPENDENT PROTEIN KINASE TYPE II GAMMA CHAIN.	KINASE	218	2.49545	0.0619308	172	4.78832	0.0853659	335	4.88542	0.098081
CAMK2G	IPI00202405.5	CALCIUM/CALMODULIN-DEPENDENT PROTEIN KINASE II GAMMA E-SUBUNIT.	KINASE	37	2.83058	0.0759124	7	3.46409	0.143541	23	3	0.215686
CAMK4	IPI00231822.4	ISOFORM 1 OF CALCIUM/CALMODULIN-DEPENDENT PROTEIN KINASE TYPE IV.	KINASE	63	1.07062	0.300792				7	1.12973	0.679426
CAMKK1	IPI00207573.9	CALCIUM/CALMODULIN-DEPENDENT PROTEIN KINASE KINASE 1.	KINASE	117	1.16598	0.0797153	7	1.36486	0.217822	28	1.30371	0.0712106
CAMKK2	IPI00192934.3	66 KDA PROTEIN.	KINASE	384	2.22197	0.0400936	40	2.801	0.0420018	90	2.40339	0.0761636
CAMKV	IPI00205056.1	CAM KINASE-LIKE VESICLE-ASSOCIATED PROTEIN.	KINASE	28	1.03488	0.2397
CASK	IPI00388795.3	105 KDA PROTEIN.	KINASE	38	0.993485	0.609836	31	1.30328	0.293501
CCDC88B	IPI00372471.4	COILED-COIL DOMAIN CONTAINING 88B.	KINASE	130	1.55957	0.0600632	127	2.22591	0.0588847	248	2.27415	0.0574641
CDC2	IPI00190390.1	CELL DIVISION CONTROL PROTEIN 2 HOMOLOG.	KINASE							21	1.26168	0.192593
CDC2L5	IPI00366539.3	SIMILAR TO CELL DIVISION CYCLE 2-LIKE PROTEIN KINASE 5.	KINASE	34	1.52231	0.0671909	25	1.3688	0.118375	103	1.19198	0.09375
CDC42BPA	IPI00199101.1	SERINE/THREONINE-PROTEIN KINASE MRCK ALPHA.	KINASE	239	0.892278	0.101818	89	1.20579	0.110906	96	1.0901	0.113821
CDC42BPB	IPI00392875.1	SERINE/THREONINE-PROTEIN KINASE MRCK BETA.	KINASE	497	0.823867	0.0883036	491	1.1565	0.0683928	337	1.0595	0.0928726
CDK10	IPI00365341.4	CYCLIN-DEPENDENT KINASE 10 ISOFORM 3.	KINASE	6	3	0.0841121	10	2.40989	0.0270135	21	2.48172	0.0831889
CDK2	IPI00391263.2	39 KDA PROTEIN.	KINASE	40	1.95894	0.123305	88	2.54618	0.0662461	131	2.28856	0.0782609
CDK4	IPI00198608.1	CELL DIVISION PROTEIN KINASE 4.	KINASE							5	1.10396	0.394619
CDK5	IPI00231092.3	CELL DIVISION PROTEIN KINASE 5.	KINASE	375	1.64498	0.0632768	166	1.9862	0.0602317	198	1.76181	0.0692737
CDK6	IPI00358157.2	SIMILAR TO CYCLIN-DEPENDENT KINASE 6.	KINASE				7	1.17241	0.507353
CDK7	IPI00767523.1	SIMILAR TO CELL DIVISION PROTEIN KINASE 7.	KINASE	7	0.918367	0.0981481	14	1.25113	0.0841346	18	1.1382	0.109141
CDK9	IPI00373595.1	CELL DIVISION PROTEIN KINASE 9.	KINASE	37	1.66758	0.0593081	99	2.14392	0.0513327	131	1.97512	0.0541562
CDKL1	IPI00207762.2	CYCLIN-DEPENDENT KINASE-LIKE 1.	KINASE				9	1.27005	0.136598
CDKL2	IPI00421368.1	LRRGT00026.	KINASE	26	1.10506	0.0832755
CHEK1	IPI00210078.1	ISOFORM 1 OF SERINE/THREONINE-PROTEIN KINASE CHK1.	KINASE				8	2.43005	0.0820896	33	2.51748	0.0611111
CHEK2	IPI00205562.1	CHECKPOINT KINASE CHK2.	KINASE							26	1.25171	0.100546
CHUK	IPI00388641.1	SIMILAR TO INHIBITOR OF NUCLEAR FACTOR KAPPA-B KINASE ALPHA SUBUNIT (I KAPPA-B KINASE ALPHA) (IKBKA) (IKK-ALPHA) (IKK-A) (IKAPPAB KINASE) (I- KAPPA-B KINASE 1) (IKK1) (CONSERVED HELIX-LOOP-HELIX UBIQU...	KINASE	15	0.96875	0.403226	63	1.20352	0.133333	96	1.208	0.145695
CIT	IPI00327687.5	POSTSYNAPTIC DENSITY PROTEIN.	KINASE							44	1.08539	0.178054
CLK1	IPI00390919.1	SIMILAR TO DUAL SPECIFICITY PROTEIN KINASE CLK1.	KINASE							13	2.88064	0.025766
CLK2	IPI00368272.2	SIMILAR TO CDC-LIKE KINASE 2.	KINASE							22	2.25901	0.0607441
CRKRS	IPI00569900.2	CDC2-RELATED KINASE 7 ISOFORM 1.	KINASE	13	1.17347	0.0790514	39	1.27323	0.0759124	35	1.17003	0.0753498
CSK	IPI00188950.1	TYROSINE-PROTEIN KINASE CSK.	KINASE	303	1.62245	0.150943	323	2.21311	0.118519	816	2.39245	0.0914826
CSNK1A1	IPI00231832.1	ISOFORM 2 OF CASEIN KINASE I ISOFORM ALPHA.	KINASE	76	0.965517	0.151786	122	1.49616	0.116239	103	1.35697	0.100901
CSNK1D	IPI00193377.1	ISOFORM 2 OF CASEIN KINASE I ISOFORM DELTA.	KINASE	203	1.26969	0.139535	161	1.85063	0.136799	167	1.78519	0.161826
CSNK1E	IPI00201332.1	CASEIN KINASE1 EPSILON-2.	KINASE	45	1.11929	0.15873	15	1.73239	0.138211	28	1.67224	0.116
CSNK1G1	IPI00212165.1	53 KDA PROTEIN.	KINASE	7	1.1502	0.110588	6	1.39111	0.0544503	4	1.69905	0.0753138
CSNK1G2	IPI00192881.1	50 KDA PROTEIN.	KINASE	13	0.943313	0.0995305
CSNK1G3	IPI00208216.1	CASEIN KINASE I ISOFORM GAMMA-3.	KINASE				38	1.36625	0.12605
CSNK2A1	IPI00192586.1	CASEIN KINASE II SUBUNIT ALPHA.	KINASE	415	1.08748	0.0648148	251	1.41946	0.0744681	341	1.44415	0.0865562
CSNK2A2	IPI00188618.1	SIMILAR TO CASEIN KINASE II SUBUNIT ALPHA.	KINASE	327	1.17278	0.0465624	216	1.57951	0.0550528	317	1.63473	0.0470958
DAPK1	IPI00193026.2	SIMILAR TO DEATH-ASSOCIATED PROTEIN KINASE 1.	KINASE	42	1.08328	0.109276	24	1.66521	0.0734266	33	1.47842	0.0837563
DAPK2	IPI00373327.3	DEATH-ASSOCIATED KINASE 2.	KINASE	6	0.906758	0.0441684	12	1.34079	0.0579456	44	1.32794	0.0894309
DAPK3	IPI00212517.1	DEATH-ASSOCIATED PROTEIN KINASE 3.	KINASE				14	1.16852	0.111817	9	1.29243	0.169697
DCLK1	IPI00778626.1	84 KDA PROTEIN.	KINASE	27	1.02222	0.538043
DCLK2	IPI00368684.2	DOUBLECORTIN KINASE-2.	KINASE	10	1.04282	0.439614
DCLK3	IPI00371127.3	SIMILAR TO DOUBLECORTIN AND CAM KINASE-LIKE 3.	KINASE				16	1.95039	0.0508721
DDR1	IPI00209121.5	EPITHELIAL DISCOIDIN DOMAIN-CONTAINING RECEPTOR 1 PRECURSOR.	KINASE	162	1.46519	0.102564	101	2.38682	0.0972389	51	1.75765	0.110305
DDR2	IPI00895587.1	DISCOIDIN DOMAIN RECEPTOR FAMILY, MEMBER 2.	KINASE	40	1.15945	0.0922099	43	2.2	0.0779221	30	1.80088	0.111786
DGKA	IPI00203295.1	DIACYLGLYCEROL KINASE ALPHA.	KINASE							15	1.28507	0.542254
DGKB	IPI00196195.1	DIACYLGLYCEROL KINASE BETA.	KINASE	21	1.12983	0.278729
DGKG	IPI00196194.1	DIACYLGLYCEROL KINASE GAMMA.	KINASE	6	1.12573	0.171821
DMPK	IPI00569626.1	70 KDA PROTEIN.	KINASE	14	1.15632	0.0786194	26	1.59409	0.0524649	21	1.45545	0.0855199
DYRK1A	IPI00209116.1	ISOFORM LONG OF DUAL SPECIFICITY TYROSINE-PHOSPHORYLATION-REGULATED KINASE 1A.	KINASE	59	1.23734	0.084507	54	2.07628	0.05652	84	2.22849	0.0719041
DYRK1B	IPI00764746.1	SIMILAR TO DUAL-SPECIFICITY TYROSINE-(Y)-PHOSPHORYLATION REGULATED KINASE 1B ISOFORM A.	KINASE	24	1.75	0.0644803	8	2.09478	0.0743865	13	2.5768	0.0997567
EGFR	IPI00212694.1	EPIDERMAL GROWTH FACTOR RECEPTOR.	KINASE	170	1.20056	0.078064	145	1.61359	0.0804525	57	1.46335	0.073724
EIF2AK1	IPI00206018.5	EUKARYOTIC TRANSLATION INITIATION FACTOR 2-ALPHA KINASE 1.	KINASE	10	1.02521	0.0854801	9	1.37321	0.0933798	51	1.25931	0.0978593
EIF2AK2	IPI00568411.2	SIMILAR TO PROTEIN KINASE, INTERFERON-INDUCIBLE DOUBLE STRANDED RNA DEPENDENT.	KINASE				8	1.13429	0.190275	26	1.0665	0.0959233
EIF2AK4	IPI00363955.3	SIMILAR TO EUKARYOTIC TRANSLATION INITIATION FACTOR 2-ALPHA KINASE 4.	KINASE	40	0.802575	0.122995	56	1.38324	0.0979381	85	1.20543	0.0760563
EPHA1	IPI00373521.2	SIMILAR TO EPH RECEPTOR A1.	KINASE				55	3.52183	0.0472255	21	2.91192	0.0925267
EPHA10	IPI00765830.1	SIMILAR TO EPHRIN TYPE-A RECEPTOR 10 PRECURSOR.	KINASE	40	1.24022	0.189189
EPHA2	IPI00369122.3	SIMILAR TO EPH RECEPTOR A2.	KINASE	49	1.66603	0.0538669	191	2.31656	0.0553609	122	1.9726	0.0722222
EPHA3	IPI00194806.1	EPHRIN TYPE-A RECEPTOR 3 PRECURSOR.	KINASE	47	1.07622	0.215297
EPHA4	IPI00361893.2	SIMILAR TO EPH RECEPTOR A4.	KINASE	658	1.72	0.0757475	87	2.05955	0.0771084	43	1.81404	0.0983264
EPHA5	IPI00188217.3	ISOFORM 1 OF EPHRIN TYPE-A RECEPTOR 5 PRECURSOR.	KINASE	278	1.72958	0.104235				16	1.37262	0.33241
EPHA6	IPI00188220.3	SIMILAR TO EPHRIN TYPE-A RECEPTOR 6 PRECURSOR.	KINASE	176	2.73753	0.113135				6	2.40952	0.181818
EPHA7	IPI00188223.1	ISOFORM LONG OF EPHRIN TYPE-A RECEPTOR 7 PRECURSOR.	KINASE	79	1.06897	0.098472	18	1.23518	0.142415
EPHA8	IPI00359105.3	SIMILAR TO EPHRIN TYPE-A RECEPTOR 8 PRECURSOR.	KINASE	47	1.79008	0.0995025
EPHB1	IPI00189428.1	EPHRIN TYPE-B RECEPTOR 1 PRECURSOR.	KINASE	202	2.01018	0.0671882	11	3.28102	0.0793474	9	2.49887	0.112523
EPHB2	IPI00896176.1	EPH RECEPTOR B2.	KINASE	303	1.60643	0.108675	124	1.97696	0.104118	122	1.76974	0.0991326
EPHB3	IPI00870353.1	EPH RECEPTOR B3.	KINASE	216	1.0125	0.234568	23	1.3538	0.220302	33	1.312	0.182927
EPHB6	IPI00203223.1	EPHRIN TYPE-B RECEPTOR 6 PRECURSOR.	KINASE	187	1.14169	0.0884451				25	1.67774	0.114851
ERBB4	IPI00778194.2	ISOFORM 1 OF RECEPTOR TYROSINE-PROTEIN KINASE ERBB-4 PRECURSOR.	KINASE	61	0.963077	0.0979766	36	1.48918	0.0546512
ERN1	IPI00765546.1	SIMILAR TO INOSITOL-REQUIRING 1 ALPHA.	KINASE				5	1.3913	0.106481	8	1.56328	0.0871886
FERT2	IPI00475852.1	SIMILAR TO PROTO-ONCOGENE TYROSINE-PROTEIN KINASE FER.	KINASE	536	2.83417	0.0567376	240	2.83708	0.0646865	476	3.15193	0.0631025
FES	IPI00365768.5	FES PROTEIN.	KINASE	10	1.76136	0.16129	28	2.09223	0.0951276	119	2.30899	0.0729927
FGFR1	IPI00390458.2	93 KDA PROTEIN.	KINASE	72	1.473	0.0703812	47	2.94419	0.0726698	35	1.83281	0.0963855
FGFR3	IPI00569376.1	FIBROBLAST GROWTH FACTOR RECEPTOR-3.	KINASE	49	1.33812	0.08733				22	1.55654	0.17094
FGFR4	IPI00360029.3	FIBROBLAST GROWTH FACTOR RECEPTOR 4 PRECURSOR.	KINASE				53	2.29867	0.0858469	34	2.01976	0.0763209
FGR	IPI00471744.1	FGR PROTEIN.	KINASE	5	2.63089	0.0901933	111	3.94168	0.0756164	463	4.00607	0.0525518
FLT1	IPI00212864.1	VASCULAR ENDOTHELIAL GROWTH FACTOR RECEPTOR 1 PRECURSOR.	KINASE							13	1.48424	0.162162
FLT3	IPI00363507.4	SIMILAR TO FL CYTOKINE RECEPTOR PRECURSOR.	KINASE	23	1.44457	0.0461233				23	2.17376	0.0698782
FLT4	IPI00210269.1	ISOFORM 1 OF VASCULAR ENDOTHELIAL GROWTH FACTOR RECEPTOR 3 PRECURSOR.	KINASE	10	2.37747	0.0498753	47	2.75273	0.0607662	171	2.96648	0.0696798
FRAP1	IPI00339164.4	FKBP12-RAPAMYCIN COMPLEX-ASSOCIATED PROTEIN.	KINASE	124	0.995745	0.735043	42	1.15726	0.675958	77	1.07623	0.666667
FRK	IPI00207139.3	TYROSINE-PROTEIN KINASE FRK.	KINASE	12	1.71458	0.119077	118	2.2882	0.106509	41	2.07757	0.0726539
FYN	IPI00209210.1	PROTO-ONCOGENE TYROSINE-PROTEIN KINASE FYN.	KINASE	326	4.00144	0.0409336	147	5.28378	0.0390026	339	4.14706	0.0407801
GAK	IPI00208824.1	CYCLIN G-ASSOCIATED KINASE.	KINASE	424	1.82682	0.0545302	428	3.16461	0.0488323	554	2.32796	0.0566038
GSK3A	IPI00189904.1	GLYCOGEN SYNTHASE KINASE-3 ALPHA.	KINASE	262	2.68571	0.0851064	127	3.62782	0.0932642	152	2.8932	0.082774
GSK3B	IPI00324168.1	GLYCOGEN SYNTHASE KINASE-3 BETA.	KINASE	628	3.38756	0.0762712	377	4.38182	0.0871369	435	3.50218	0.0698254
HCK	IPI00325226.3	ISOFORM P59-HCK OF TYROSINE-PROTEIN KINASE HCK.	KINASE	38	1.8589	0.0924092	191	2.39184	0.0819113	604	2.40046	0.07245
HIPK1	IPI00781712.1	HOMEODOMAIN-INTERACTING PROTEIN KINASE 1 SPLICE VARIANT 1.	KINASE	17	2.05362	0.0326371	19	2.57187	0.04423	50	2.27417	0.0633694
HIPK2	IPI00869993.1	HOMEODOMAIN INTERACTING PROTEIN KINASE 2.	KINASE	25	2.22587	0.0416305	25	3.78094	0.0471358	17	2.95683	0.0600162
HIPK3	IPI00213387.2	HOMEODOMAIN INTERACTING PROTEIN KINASE 3.	KINASE	3	2.03131	0.0201321	9	2.83678	0.10859	18	3.08544	0.0882051
ICK	IPI00326779.3	SERINE/THREONINE-PROTEIN KINASE ICK.	KINASE	16	2.05731	0.0614793	9	3.52663	0.0855705	14	2.68591	0.072227
IGF1R	IPI00211005.2	INSULIN-LIKE GROWTH FACTOR 1 RECEPTOR PRECURSOR.	KINASE	103	1.02402	0.119403	111	1.38605	0.0932515	30	1.29851	0.166667
IKBKB	IPI00213608.1	INHIBITOR OF NUCLEAR FACTOR KAPPA-B KINASE SUBUNIT BETA.	KINASE	32	0.895973	0.299625	147	1.21287	0.10068	287	1.24516	0.103627
IKBKE	IPI00393870.3	SIMILAR TO INHIBITOR OF KAPPAB KINASE EPSILON.	KINASE	11	1.44937	0.10917	40	1.81288	0.108291	137	1.63019	0.12037
ILK	IPI00194728.1	INTEGRIN-LINKED PROTEIN KINASE.	KINASE	4	1.23264	0.225352	33	1.30547	0.295567	49	1.49697	0.275304
INSR	IPI00563042.2	INSULIN RECEPTOR PRECURSOR.	KINASE	122	0.981618	0.101124	129	1.44767	0.080089	47	1.24708	0.106084
IRAK1	IPI00776724.1	79 KDA PROTEIN.	KINASE	24	1.36822	0.155807	14	1.85546	0.0996377	34	1.84272	0.0789809
IRAK3	IPI00870270.1	INTERLEUKIN-1 RECEPTOR-ASSOCIATED KINASE 3.	KINASE	30	2.82419	0.0696745	36	3.90196	0.0893356	93	3.85539	0.0597584
IRAK4	IPI00372984.5	INTERLEUKIN-1 RECEPTOR-ASSOCIATED KINASE 4.	KINASE	53	1.35812	0.0763689	101	1.831	0.0622132	222	1.76005	0.0604274
ITK	IPI00367793.2	SIMILAR TO IL2-INDUCIBLE T-CELL KINASE ISOFORM 2.	KINASE				27	5.38991	0.0442553	161	5.12629	0.0522876
JAK1	IPI00212981.6	JAK1 PROTEIN.	KINASE	354	3.36436	0.057681	513	3.53022	0.0547945	968	3.54458	0.057104
JAK2	IPI00207182.1	TYROSINE-PROTEIN KINASE JAK2.	KINASE	27	1.51237	0.102804	37	2.28604	0.102463	146	2.41333	0.0773481
JAK3	IPI00388112.2	135 KDA PROTEIN.	KINASE				12	2.4698	0.102174	52	2.53968	0.0734375
KALRN	IPI00870649.1	ISOFORM 4 OF KALIRIN.	KINASE	7	2.22771	0.0686204
KDR	IPI00195682.5	VASCULAR ENDOTHELIAL GROWTH FACTOR RECEPTOR 2 PRECURSOR.	KINASE				20	2.07428	0.0637555	26	1.59153	0.0892704
KIT	IPI00205775.1	TYROSINE-PROTEIN KINASE RECEPTOR.	KINASE	271	0.907068	0.118326	38	1.16045	0.0814577	26	1.07034	0.184725
KSR1	IPI00372644.3	SIMILAR TO KINASE SUPPRESSOR OF RAS-1.	KINASE	27	1.36743	0.0708661	15	1.34797	0.152882	44	1.35644	0.124088
LATS2	IPI00206302.1	SIMILAR TO SERINE/THREONINE-PROTEIN KINASE LATS2.	KINASE				14	1.67198	0.133439	22	1.44111	0.154532
LCK	IPI00366788.3	LCK PROTEIN.	KINASE				43	3.04161	0.0601915	291	2.99234	0.0691421
LIMK1	IPI00211975.1	LIM DOMAIN KINASE 1.	KINASE	129	1.22314	0.148649	58	2.37344	0.0926573	112	1.81888	0.0869565
LIMK2	IPI00211995.1	ISOFORM LIMK2A OF LIM DOMAIN KINASE 2.	KINASE	37	1.15582	0.115556	23	1.51639	0.105405	49	1.49322	0.0871143
LOC303823	IPI00769200.1	SIMILAR TO MITOGEN-ACTIVATED PROTEIN KINASE KINASE KINASE 13.	KINASE	92	1.54949	0.0770925	29	2.22727	0.0648259	3	1.85239	0.0695847
LOC684112	IPI00768922.1	SIMILAR TO KIAA0999 PROTEIN.	KINASE	316	1.11123	0.106768	153	2.4267	0.0991885	139	2.00242	0.0868516
LOC686310	IPI00767957.1	SIMILAR TO EPHRIN TYPE-B RECEPTOR 4 PRECURSOR (TYROSINE-PROTEIN KINASE RECEPTOR MDK-2) (DEVELOPMENTAL KINASE 2) (TYROSINE KINASE MYK-1) ISOFORM 3.	KINASE	54	1.75653	0.0761452	165	2.32962	0.087234	156	2.14421	0.0867257
LOC686318	IPI00189374.4	58 KDA PROTEIN.	KINASE	120	1.70492	0.0786713	44	1.98077	0.0715381	74	2.19465	0.0709534
LOC687171	IPI00359671.3	SIMILAR TO SERINE/THREONINE KINASE 33.	KINASE	15	1.40118	0.0486986
LOC687188	IPI00326715.1	RAT AXL LONGFORM.	KINASE	50	1.24559	0.0979381	37	1.95815	0.0840088	296	1.72807	0.172589
LOC687705	IPI00558157.2	SIMILAR TO MISSHAPEN-LIKE KINASE 1 (MITOGEN-ACTIVATED PROTEIN KINASE KINASE KINASE KINASE 6) (MAPK/ERK KINASE KINASE KINASE 6) (MEK KINASE KINASE 6) (MEKKK 6) (MISSHAPEN/NIK-RELATED KINASE) (GCK FAMIL...	KINASE	300	1.26357	0.0600751	101	1.8631	0.0447284	119	1.75775	0.0672269
LOC689939	IPI00767885.1	SIMILAR TO KIAA0999 PROTEIN.	KINASE	26	1.18966	0.0559006	17	2.69231	0.0738676	17	2.22151	0.066474
LRRK2	IPI00361495.3	SIMILAR TO LEUCINE-RICH REPEAT KINASE 2.	KINASE	125	1.36951	0.0701754	125	2.5	0.0691667	300	2.14169	0.0760456
LYK5	IPI00777067.1	48 KDA PROTEIN.	KINASE	30	0.870968	0.138047	5	1.42902	0.353201	18	1.19484	0.215827
LYN	IPI00327644.5	ISOFORM LYN A OF TYROSINE-PROTEIN KINASE LYN.	KINASE	140	2.59324	0.0538267	499	3.43373	0.0499025	904	3.20927	0.0537581
MAP2K1	IPI00231247.9	DUAL SPECIFICITY MITOGEN-ACTIVATED PROTEIN KINASE KINASE 1.	KINASE	312	0.94964	0.111111	143	1.41524	0.0780619	188	1.30414	0.0783582
MAP2K2	IPI00231331.3	DUAL SPECIFICITY MITOGEN-ACTIVATED PROTEIN KINASE KINASE 2.	KINASE	37	0.947368	0.0798611	38	1.38432	0.0538533	41	1.15493	0.106707
MAP2K3	IPI00911212.1	MITOGEN ACTIVATED PROTEIN KINASE KINASE 3.	KINASE	17	1	0.534884	35	1.36098	0.103837	79	1.4122	0.172712
MAP2K4	IPI00369884.2	DUAL SPECIFICITY MITOGEN-ACTIVATED PROTEIN KINASE KINASE 4.	KINASE	307	1.19212	0.136364	248	1.44082	0.101983	210	1.39895	0.108818
MAP2K5	IPI00209255.1	ISOFORM ALPHA-1 OF DUAL SPECIFICITY MITOGEN-ACTIVATED PROTEIN KINASE KINASE 5.	KINASE	163	1.73893	0.0616622	149	2.68585	0.0678571	162	2.42969	0.0621651
MAP2K6	IPI00205537.1	MITOGEN-ACTIVATED PROTEIN KINASE KINASE 6.	KINASE	289	1.16444	0.0788177	150	1.70408	0.0918164	254	1.59836	0.0769231
MAP2K7	IPI00189128.4	53 KDA PROTEIN.	KINASE	7	1.17857	0.347475
MAP3K1	IPI00210195.1	MITOGEN-ACTIVATED PROTEIN KINASE KINASE KINASE 1.	KINASE	23	1.86572	0.125	29	2.97765	0.157598	58	2.60355	0.1
MAP3K10	IPI00360112.4	SIMILAR TO MITOGEN-ACTIVATED PROTEIN KINASE KINASE KINASE 10.	KINASE	89	1.33461	0.0705434	7	1.79635	0.109983	6	1.69143	0.260135
MAP3K11	IPI00471828.1	MITOGEN-ACTIVATED PROTEIN KINASE KINASE KINASE 11.	KINASE	36	1.44846	0.0554529	58	1.82214	0.0876494	58	1.76458	0.0709914
MAP3K12	IPI00211968.1	MITOGEN-ACTIVATED PROTEIN KINASE KINASE KINASE 12.	KINASE	146	1.83598	0.0864553	6	1.97134	0.142165	13	2.04735	0.0326531
MAP3K2	IPI00782322.1	SIMILAR TO MITOGEN-ACTIVATED PROTEIN KINASE KINASE KINASE 2.	KINASE	69	1.48894	0.0891089	105	1.87443	0.0998782	118	1.77524	0.110092
MAP3K3	IPI00361281.3	SIMILAR TO MITOGEN-ACTIVATED PROTEIN KINASE KINASE KINASE 3.	KINASE	37	1.80112	0.0715397	22	1.89286	0.139623	45	2.1122	0.110855
MAP3K4	IPI00359194.4	175 KDA PROTEIN.	KINASE	104	1.20813	0.0796156	85	1.95511	0.0765306	115	1.5952	0.0924731
MAP3K6	IPI00366750.3	SIMILAR TO MITOGEN-ACTIVATED PROTEIN KINASE KINASE KINASE 6.	KINASE	16	0.974729	0.196296	20	1.23973	0.138122	26	1.16832	0.161017
MAP3K7	IPI00367017.2	SIMILAR TO MITOGEN-ACTIVATED PROTEIN KINASE KINASE KINASE 7.	KINASE	7	0.958603	0.121457	22	1.52557	0.0739884	16	1.3871	0.0820793
MAP3K9	IPI00193296.2	SIMILAR TO MITOGEN-ACTIVATED PROTEIN KINASE KINASE KINASE 9.	KINASE	74	2.26287	0.0676091	16	3.13118	0.0534305	17	2.48534	0.125819
MAP4K1	IPI00364069.2	SIMILAR TO MITOGEN-ACTIVATED PROTEIN KINASE KINASE KINASE KINASE 1.	KINASE	19	1.42587	0.0662252	71	2.54293	0.0374026	365	2.10452	0.0681987
MAP4K2	IPI00207858.1	SIMILAR TO MITOGEN-ACTIVATED PROTEIN KINASE KINASE KINASE KINASE 2.	KINASE	116	1.40522	0.0659472	58	2.57909	0.0821206	132	2.26138	0.0471535
MAP4K3	IPI00194221.7	SIMILAR TO MITOGEN-ACTIVATED PROTEIN KINASE KINASE KINASE KINASE 3.	KINASE	50	1.50799	0.0847458	33	2.59712	0.0637119	26	2.1741	0.0683594
MAP4K4	IPI00568786.3	143 KDA PROTEIN.	KINASE	159	1.23752	0.0786115	54	1.93433	0.0529948	93	1.81032	0.0790441
MAP4K5	IPI00367395.3	SIMILAR TO MITOGEN-ACTIVATED PROTEIN KINASE KINASE KINASE KINASE 5.	KINASE	90	1.17601	0.0549327	94	2.73137	0.0534395	103	1.89954	0.0625
MAPK1	IPI00199688.3	MITOGEN-ACTIVATED PROTEIN KINASE 1.	KINASE	870	1.59509	0.269231	414	2.21795	0.294798	504	2	0.236111
MAPK10	IPI00780268.1	52 KDA PROTEIN.	KINASE	848	5.44648	0.0561482	22	6.75597	0.0510404	143	5.59696	0.0597826
MAPK11	IPI00766734.1	SIMILAR TO MITOGEN-ACTIVATED PROTEIN KINASE 11 ISOFORM 1.	KINASE	44	1.45574	0.162162	6	1.85623	0.182444	2	1.99749	0.0401506
MAPK14	IPI00829435.1	ISOFORM 2 OF MITOGEN-ACTIVATED PROTEIN KINASE 14.	KINASE	143	1.86134	0.115124	286	2.30146	0.097561	334	1.85741	0.0817547
MAPK3	IPI00231081.3	ISOFORM 2 OF MITOGEN-ACTIVATED PROTEIN KINASE 3.	KINASE	189	1.04068	0.214984	117	1.51004	0.244681	151	1.38426	0.207358
MAPK4	IPI00209065.5	SIMILAR TO MITOGEN-ACTIVATED PROTEIN KINASE 4.	KINASE	28	1.03493	0.0759494	18	1.28475	0.0766341
MAPK7	IPI00209365.3	BMK1/ERK5 PROTEIN.	KINASE	41	2.1523	0.0961282	38	2.67674	0.0677201	66	2.70809	0.072572
MAPK8	IPI00191803.1	MITOGEN-ACTIVATED PROTEIN KINASE 8.	KINASE	101	4.65327	0.0928726	125	6.02308	0.0664112	67	6.08756	0.0529902
MAPK8	IPI00764183.1	SIMILAR TO MITOGEN-ACTIVATED PROTEIN KINASE 8.	KINASE	21	3.38498	0.113731	7	3.55036	0.149949	4	4.56277	0.0872865
MAPK9	IPI00191806.1	ISOFORM ALPHA-2 OF MITOGEN-ACTIVATED PROTEIN KINASE 9.	KINASE	313	5.2402	0.0860617	408	5.37943	0.0870138	432	5.57692	0.0827586
MAPKAPK2	IPI00780073.1	45 KDA PROTEIN.	KINASE				8	1.76944	0.307692
MAPKAPK3	IPI00471813.1	MAP KINASE-ACTIVATED PROTEIN KINASE 3.	KINASE							4	1.39834	0.367953
MAPKAPK5	IPI00193565.4	SIMILAR TO MK-5 TYPE 2.	KINASE	17	0.717341	0.183174
MARK1	IPI00194772.1	SERINE/THREONINE-PROTEIN KINASE MARK1.	KINASE	190	1.12832	0.0752941	53	2.18353	0.0833885	42	1.71525	0.0692368
MARK2	IPI00558381.2	85 KDA PROTEIN.	KINASE	464	1.18824	0.124212	344	2.56119	0.0887372	412	1.95425	0.0981048
MARK3	IPI00206973.3	MAP/MICROTUBULE AFFINITY-REGULATING KINASE 3.	KINASE	207	1.19679	0.0688047	170	2.43537	0.0558659	211	1.97615	0.0551724
MARK4	IPI00214839.1	SIMILAR TO MAP/MICROTUBULE AFFINITY-REGULATING KINASE 4.	KINASE	215	1.52893	0.0932432	27	2.99512	0.036645	45	2.31377	0.0804899
MAST1	IPI00553908.1	ISOFORM 2 OF MICROTUBULE-ASSOCIATED SERINE/THREONINE-PROTEIN KINASE 1.	KINASE	150	1.54536	0.0722581				15	1.70023	0.0939415
MAST2	IPI00870287.1	MICROTUBULE ASSOCIATED SERINE/THREONINE KINASE 2.	KINASE				6	1.62642	0.0912606	12	1.66552	0.113285
MAST3	IPI00765251.1	SIMILAR TO MICROTUBULE-ASSOCIATED SERINE/THREONINE-PROTEIN KINASE 3 ISOFORM 2.	KINASE	41	1.76618	0.0514223	39	1.69968	0.0785307	62	1.83227	0.108922
MAST4	IPI00360318.3	SIMILAR TO MICROTUBULE ASSOCIATED SERINE/THREONINE KINASE 2.	KINASE	22	1.52709	0.0790323	36	2.19371	0.0963303	26	2.11599	0.0414815
MATK	IPI00191366.3	MEGAKARYOCYTE-ASSOCIATED TYROSINE-PROTEIN KINASE.	KINASE	6	0.966346	0.248756				7	1.2568	0.168269
MELK	IPI00198469.2	SIMILAR TO MATERNAL EMBRYONIC LEUCINE ZIPPER KINASE.	KINASE							29	2.52801	0.0779046
MERTK	IPI00192574.1	PROTO-ONCOGENE TYROSINE-PROTEIN KINASE MER PRECURSOR.	KINASE	114	1.04209	0.0835655	109	1.94078	0.0680035	94	1.42762	0.121685
MET	IPI00326236.3	HEPATOCYTE GROWTH FACTOR RECEPTOR PRECURSOR.	KINASE	58	1.36696	0.0836723	149	2.62539	0.0955189	107	1.98305	0.106838
MKNK1	IPI00566958.2	MAP KINASE-INTERACTING SERINE/THREONINE-PROTEIN KINASE 1.	KINASE				2	1.39298	0.0982368	10	1.13514	0.246753
MKNK2	IPI00366191.2	MAP KINASE-INTERACTING SERINE/THREONINE-PROTEIN KINASE 2.	KINASE				4	1.89178	0.0275028	19	1.99632	0.143646
MST1R	IPI00371066.2	SIMILAR TO MACROPHAGE-STIMULATING PROTEIN RECEPTOR PRECURSOR.	KINASE	4	1.01728	0.0721868	17	1.95556	0.11039	7	1.48861	0.0918367
MYLK3	IPI00877383.1	CARDIAC MYOSIN LIGHT CHAIN KINASE.	KINASE				44	1.86149	0.0539657	168	1.37922	0.0802348
NEK1	IPI00362655.5	140 KDA PROTEIN.	KINASE	56	1.40062	0.128603	13	1.36304	0.266344	33	1.61504	0.158904
NEK4	IPI00358007.3	NEK4 PROTEIN.	KINASE	4	1.41516	0.173469	4	1.88564	0.174894	11	1.98462	0.116279
NEK6	IPI00215059.1	SERINE/THREONINE-PROTEIN KINASE NEK6.	KINASE							5	1.21845	0.972112
NEK7	IPI00363843.3	SIMILAR TO NIMA (NEVER IN MITOSIS GENE A)-RELATED EXPRESSED KINASE 7.	KINASE				7	1.25714	0.340909	10	1.03883	0.504673
NEK9	IPI00870835.1	NIMA (NEVER IN MITOSIS GENE A)- RELATED KINASE 9.	KINASE	223	1.16903	0.106926	393	1.81712	0.0877944	504	1.64359	0.0904836
NLK	IPI00368055.4	SIMILAR TO NEMO LIKE KINASE.	KINASE	14	1.17053	0.213793	14	1.64235	0.160458	24	1.79259	0.112948
NRBP	IPI00654446.1	NUCLEAR RECEPTOR BINDING PROTEIN.	KINASE	4	0.923792	0.39839
NTRK1	IPI00201638.1	ISOFORM TRKA-II OF HIGH AFFINITY NERVE GROWTH FACTOR RECEPTOR PRECURSOR.	KINASE	22	1.51299	0.11588	5	2.17674	0.188034
NTRK2	IPI00210944.1	ISOFORM GP145-TRKB OF BDNF/NT-3 GROWTH FACTORS RECEPTOR PRECURSOR.	KINASE	268	1.22695	0.0982659				13	1.24385	0.092257
NTRK3	IPI00210007.1	ISOFORM KI39 OF NT-3 GROWTH FACTOR RECEPTOR PRECURSOR.	KINASE	25	1.08902	0.245232
NUAK1	IPI00369512.2	SIMILAR TO ZNUAK FAMILY, SNF1-LIKE KINASE, 1.	KINASE	39	1.57167	0.0532652	8	2.48922	0.115864	16	3.26503	0.216235
NUAK2	IPI00563254.1	71 KDA PROTEIN.	KINASE				5	2.11622	0.0295512	4	2.37469	0.0358839
OXSR1	IPI00371139.2	SIMILAR TO SERINE/THREONINE-PROTEIN KINASE OSR1.	KINASE	61	0.752013	0.252677	46	1.14324	0.132388	38	1.08393	0.112026
PAK1	IPI00198685.1	SERINE/THREONINE-PROTEIN KINASE PAK 1.	KINASE	7	1.02236	0.584493
PAK4	IPI00366849.3	SIMILAR TO P21-ACTIVATED PROTEIN KINASE 4 ISOFORM 3.	KINASE	84	1.49444	0.0914894	131	2.20833	0.097035	141	1.9415	0.241033
PAK6	IPI00195228.2	SIMILAR TO SERINE/THREONINE-PROTEIN KINASE PAK 6.	KINASE	15	1.17299	0.10608	8	1.48872	0.0808081
PAK7	IPI00364489.2	SIMILAR TO SERINE/THREONINE-PROTEIN KINASE PAK 7.	KINASE	87	1.74867	0.0775665
PCTK1	IPI00327483.1	ISOFORM 1 OF SERINE/THREONINE-PROTEIN KINASE PCTAIRE-1.	KINASE	2	1.11674	0.0276134				13	1.23337	0.0856164
PCTK1	IPI00471542.2	PCTAIRE-MOTIF PROTEIN KINASE 1.	KINASE	34	1.03299	0.142506	14	1.47722	0.0567792
PCTK2	IPI00207951.3	SIMILAR TO SERINE/THREONINE-PROTEIN KINASE PCTAIRE-2.	KINASE	41	1.12521	0.0727003	27	1.43018	0.0460157	62	1.30189	0.0714976
PCTK3	IPI00371321.6	SERINE/THREONINE-PROTEIN KINASE PCTAIRE-3.	KINASE	229	1.03651	0.0818182	152	1.53519	0.0936008	31	1.41852	0.0846433
PDGFRA	IPI00202498.1	ALPHA-TYPE PLATELET-DERIVED GROWTH FACTOR RECEPTOR PRECURSOR.	KINASE	48	0.968481	0.106509	58	1.33182	0.10694	71	1.21843	0.0868347
PDGFRB	IPI00199968.3	BETA-TYPE PLATELET-DERIVED GROWTH FACTOR RECEPTOR PRECURSOR.	KINASE	70	0.940987	0.116306	106	1.38219	0.091354	173	1.30758	0.100967
PDIK1L	IPI00209292.1	SIMILAR TO PDLIM1 INTERACTING KINASE 1 LIKE ISOFORM 1.	KINASE	10	2.06914	0.0418953	13	2.18538	0.096248	10	1.97052	0.147296
PDK1	IPI00204957.1	[PYRUVATE DEHYDROGENASE [LIPOAMIDE]] KINASE ISOZYME 1, MITOCHONDRIAL PRECURSOR.	KINASE	4	0.87291	0.904215
PDK2	IPI00327834.5	[PYRUVATE DEHYDROGENASE [LIPOAMIDE]] KINASE ISOZYME 2, MITOCHONDRIAL PRECURSOR.	KINASE	33	0.897436	0.761905	45	1.08397	0.669014
PDK3	IPI00192133.4	SIMILAR TO PYRUVATE DEHYDROGENASE KINASE, ISOENZYME 3.	KINASE	9	0.955479	0.74552	8	1.00341	0.782313
PDPK1	IPI00195987.1	3-PHOSPHOINOSITIDE-DEPENDENT PROTEIN KINASE 1.	KINASE	72	1.0973	0.0738916	54	1.60432	0.0637768	38	1.34406	0.0710157
PFTK1	IPI00191279.4	SIMILAR TO SERINE/THREONINE-PROTEIN KINASE PFTAIRE-1.	KINASE	33	0.97482	0.132841	9	1.4763	0.0336391	10	1.12857	0.139241
PHKG1	IPI00231199.5	PHOSPHORYLASE B KINASE GAMMA CATALYTIC CHAIN, SKELETAL MUSCLE ISOFORM.	KINASE	149	1.31611	0.0560748				7	1.33422	0.182903
PHKG2	IPI00211673.1	PHOSPHORYLASE B KINASE GAMMA CATALYTIC CHAIN, TESTIS/LIVER ISOFORM.	KINASE	28	1.09776	0.109442	10	1.10546	0.117547	25	1.19782	0.139394
PI4KA	IPI00194731.3	230KDA PHOSPHATIDYLINOSITOL 4-KINASE.	KINASE	24	1.08753	0.370732				13	1.22798	0.43038
PIK3C3	IPI00212514.1	PHOSPHATIDYLINOSITOL 3-KINASE CATALYTIC SUBUNIT TYPE 3.	KINASE	7	0.866667	0.215385				5	1.03883	0.317757
PIK3CD	IPI00767919.2	PHOSPHATIDYLINOSITOL 3-KINASE CATALYTIC DELTA POLYPEPTIDE.	KINASE							12	1.31278	0.369128
PIK3R4	IPI00366706.3	PHOSPHOINOSITIDE 3-KINASE REGULATORY SUBUNIT 4.	KINASE	21	0.968391	0.267062	5	1.11173	0.39196	13	1.11579	0.301887
PIM1	IPI00196320.1	PROTO-ONCOGENE SERINE/THREONINE-PROTEIN KINASE PIM-1.	KINASE							12	2.04874	0.09516
PIM3	IPI00198570.1	SERINE/THREONINE-PROTEIN KINASE PIM-3.	KINASE	3	3.72402	0.0144212	3	3.5318	0.0238743
PIP4K2A	IPI00206270.1	PHOSPHATIDYLINOSITOL-4-PHOSPHATE 5-KINASE TYPE-2 ALPHA.	KINASE	118	1.09719	0.334646	87	1.46931	0.17199	150	1.45567	0.209814
PIP4K2B	IPI00208714.1	PHOSPHATIDYLINOSITOL-4-PHOSPHATE 5-KINASE TYPE-2 BETA.	KINASE	197	1.08574	0.134871	35	1.3207	0.072149	38	1.38983	0.0931264
PIP4K2C	IPI00208702.2	PHOSPHATIDYLINOSITOL-4-PHOSPHATE 5-KINASE TYPE-2 GAMMA.	KINASE	228	1.14967	0.0658083	272	1.56586	0.0657043	125	1.45488	0.0588972
PIP5K1C	IPI00389614.2	PHOSPHATIDYLINOSITOL-4-PHOSPHATE 5-KINASE TYPE-1 GAMMA.	KINASE	23	0.96822	0.350109
PIP5K3	IPI00767202.1	SIMILAR TO PHOSPHATIDYLINOSITOL-3-PHOSPHATE/PHOSPHATIDYLINOSITOL 5- KINASE, TYPE III ISOFORM 2.	KINASE	236	2.15538	0.0563834	136	2.16576	0.0684794	153	2.75627	0.0728218
PKMYT1	IPI00205986.2	PKMYT1 PROTEIN.	KINASE							6	1.60674	0.293706
PKN1	IPI00780192.1	CARDIOLIPIN/PROTEASE-ACTIVATED PROTEIN KINASE-1.	KINASE	17	1.01813	0.132316	90	1.48133	0.10218	80	1.3184	0.104369
PKN2	IPI00214079.6	SERINE/THREONINE-PROTEIN KINASE N2.	KINASE	13	0.97138	0.280763	71	1.46252	0.055	31	1.3727	0.0916201
PKN3	IPI00421410.1	PROTEIN KINASE N3.	KINASE				7	0.946058	0.535088
PLK1	IPI00207159.5	SERINE/THREONINE-PROTEIN KINASE PLK1.	KINASE							11	1.32203	0.102564
PLK4	IPI00367419.3	SIMILAR TO SERINE/THREONINE-PROTEIN KINASE PLK4.	KINASE				9	0.907285	0.759124	22	3.18617	0.136895
PNCK	IPI00195716.1	ISOFORM 1 OF CALCIUM/CALMODULIN-DEPENDENT PROTEIN KINASE TYPE 1B.	KINASE	7	1.09164	0.261728
PRKAA1	IPI00215402.2	5'-AMP-ACTIVATED PROTEIN KINASE CATALYTIC SUBUNIT ALPHA-1.	KINASE	278	2.09234	0.0764263	395	2.61126	0.0662809	450	2.41852	0.0704441
PRKAA2	IPI00201424.1	ISOFORM LONG OF 5-AMP-ACTIVATED PROTEIN KINASE CATALYTIC SUBUNIT ALPHA-2.	KINASE	89	1.96859	0.0597015	173	2.51003	0.0629056	47	2.21346	0.0799305
PRKACA	IPI00829427.1	PROTEIN KINASE, CAMP-DEPENDENT, CATALYTIC, ALPHA.	KINASE	125	0.701429	0.10998	37	1.29614	0.0701382	213	1.27098	0.0660248
PRKACB	IPI00560492.1	CAMP-DEPENDENT PROTEIN KINASE, BETA-CATALYTIC SUBUNIT.	KINASE	40	0.748201	0.103846	84	1.23729	0.0996264	84	1.3365	0.0548223
PRKCA	IPI00201792.5	PROTEIN KINASE C ALPHA TYPE.	KINASE	38	1.66901	0.0364827	156	2.21744	0.020451	101	1.91751	0.0491659
PRKCB	IPI00189278.4	ISOFORM BETA-II OF PROTEIN KINASE C BETA TYPE.	KINASE	130	1.78611	0.0962129	45	2.52135	0.0410467	222	2.13646	0.0698603
PRKCD	IPI00563745.1	80 KDA PROTEIN.	KINASE	21	0.874097	0.139315	70	1.17168	0.0568617	66	1.2163	0.0953608
PRKCE	IPI00551781.4	PROTEIN KINASE C EPSILON TYPE.	KINASE	26	0.946484	0.113083	12	1.31726	0.00451875
PRKCG	IPI00201797.1	PROTEIN KINASE C GAMMA TYPE.	KINASE	106	1.66396	0.0700326
PRKCQ	IPI00364921.4	PROTEIN KINASE C THETA TYPE.	KINASE	38	1.23987	0.0963027	85	1.83726	0.0581943	261	1.61516	0.075437
PRKD1	IPI00367094.3	SIMILAR TO SERINE/THREONINE-PROTEIN KINASE D1.	KINASE	19	1.30944	0.136861	22	2.32941	0.0762167	17	2.12811	0.098832
PRKD2	IPI00364038.2	SERINE/THREONINE-PROTEIN KINASE D2.	KINASE	17	1.88677	0.0972836	122	2.28461	0.0985277	346	2.30502	0.0954774
PRKD3	IPI00779184.1	SIMILAR TO PROTEIN KINASE D3.	KINASE	45	1.75377	0.0516304	55	2.50349	0.0713092	110	2.78592	0.0566229
PRKG1	IPI00870747.2	CYCLIC GMP-DEPENDENT PROTEIN KINASE.	KINASE	209	0.978793	0.09	147	1.2234	0.0847826	119	1.16938	0.0724234
PRKG2	IPI00213665.1	CGMP-DEPENDENT PROTEIN KINASE 2.	KINASE	10	0.915021	0.0810988	17	1.27392	0.162551
PRKX	IPI00205948.1	PROTEIN KINASE, X-LINKED.	KINASE							10	1.13	0.172566
PRPF4B	IPI00362970.2	PRP4 PRE-MRNA PROCESSING FACTOR 4 HOMOLOG B.	KINASE	10	1.63384	0.262751
PTK2	IPI00561059.1	124 KDA PROTEIN.	KINASE	828	3.26773	0.0508792	651	4.86196	0.0492114	766	3.98157	0.0578704
PTK2B	IPI00190485.1	ISOFORM 1 OF PROTEIN TYROSINE KINASE 2 BETA.	KINASE	1186	2.24115	0.0662152	433	3.26477	0.0723643	918	2.83632	0.0648221
RAF1	IPI00193150.1	RAF PROTO-ONCOGENE SERINE/THREONINE-PROTEIN KINASE.	KINASE	16	1.30674	0.103121	11	2.0724	0.100437	11	1.76418	0.159052
RET	IPI00188936.1	RECEPTOR TYROSINE KINASE.	KINASE	132	1.45907	0.0759076				20	1.96435	0.095511
RGD1306091	IPI00203337.3	SIMILAR TO CDNA SEQUENCE BC021891.	KINASE				29	1.87143	0.0580153
RGD1306565	IPI00768931.1	SIMILAR TO MITOGEN ACTIVATED PROTEIN KINASE KINASE KINASE 5.	KINASE	390	1.15827	0.0776398	136	1.38879	0.0857503	102	1.30556	0.112186
RGD1307284	IPI00365996.4	138 KDA PROTEIN.	KINASE	9	1.11888	0.175
RGD1560603	IPI00763180.1	SIMILAR TO MITOGEN-ACTIVATED PROTEIN KINASE KINASE KINASE 5.	KINASE				34	1.41107	0.140309
RGD1560691	IPI00557154.1	SIMILAR TO CALCIUM/CALMODULIN-DEPENDENT PROTEIN KINASE TYPE 1D (CAM KINASE ID) (CAM KINASE I DELTA) (CAMKI-DELTA) (CAM-KI DELTA) (CAMKI DELTA) (CAMK1D) (CAMKI-LIKE PROTEIN KINASE) (CKLIK) (MCKLIK) ISO...	KINASE	21	1.14653	0.165919				4	1.11074	0.181269
RGD1561394	IPI00189842.3	92 KDA PROTEIN.	KINASE							70	1.31861	0.133971
RGD1561394	IPI00365269.2	SIMILAR TO MLK-RELATED KINASE ISOFORM 2.	KINASE	69	1.05426	0.122549	61	1.47086	0.120444	14	1.36364	0.0977778
RGD1561817	IPI00876612.1	TRAF2 AND NCK INTERACTING KINASE.	KINASE	584	1.44631	0.0727273	120	2.47967	0.0646406	316	2.43261	0.0697051
RGD1561955	IPI00562973.2	SIMILAR TO DIACYLGLYCEROL KINASE, ETA ISOFORM 2.	KINASE	11	1.15429	0.293729
RGD1562674	IPI00371160.4	SIMILAR TO KINASE SUPPRESSOR OF RAS 2.	KINASE	20	1.14262	0.127721
RGD1564085	IPI00911192.1	HYPOTHETICAL PROTEIN LOC308265.	KINASE	31	1.29618	0.136328	46	1.83961	0.0727144	59	2.24568	0.0516767
RIOK2	IPI00190160.1	RIO KINASE 2.	KINASE	38	2.92195	0.0623261	46	2.80285	0.135593	66	3.09302	0.0918964
RIPK1	IPI00366094.3	SIMILAR TO RECEPTOR-INTERACTING SERINE/THREONINE-PROTEIN KINASE 2.	KINASE							12	1.47514	0.15231
RIPK2	IPI00207880.1	SIMILAR TO RECEPTOR (TNFRSF)-INTERACTING SERINE-THREONINE KINASE 2.	KINASE	119	2.95856	0.0779537	98	4.13318	0.0859243	201	3.38288	0.0732357
RIPK3	IPI00210114.1	RECEPTOR-INTERACTING SERINE/THREONINE-PROTEIN KINASE 3.	KINASE				14	2.76683	0.07298	72	2.60839	0.0857909
RIPK5	IPI00371973.1	RECEPTOR-INTERACTING SERINE/THREONINE-PROTEIN KINASE 5.	KINASE	47	1.10777	0.114833	24	1.36787	0.0965971	29	1.50759	0.0863309
RNASEL	IPI00331894.1	2',5'-OLIGOISOADENYLATE SYNTHETASE-DEPENDENT RIBONUCLEASE L.	KINASE	114	1.288	0.0848861	78	1.60475	0.0852916	243	1.58645	0.0831461
ROCK2	IPI00565862.2	RHO-ASSOCIATED PROTEIN KINASE 2.	KINASE	38	0.840261	0.236663	16	1.10815	0.136328	13	0.964286	1.18519
RPS6KA1	IPI00210033.1	RIBOSOMAL PROTEIN S6 KINASE ALPHA-1.	KINASE	335	1.4134	0.0554562	380	2.5531	0.0572663	404	2.18632	0.0547303
RPS6KA2	IPI00764733.1	SIMILAR TO RIBOSOMAL PROTEIN S6 KINASE ALPHA 2.	KINASE	558	1.38078	0.0615797	81	2.5391	0.0629096	151	2.06683	0.0646651
RPS6KA3	IPI00192458.4	SIMILAR TO RIBOSOMAL PROTEIN S6 KINASE POLYPEPTIDE 3.	KINASE	261	1.38099	0.0755177	775	2.24053	0.0574125	806	1.77384	0.055
RPS6KA5	IPI00562636.1	97 KDA PROTEIN.	KINASE	269	1.09632	0.057508	105	1.52049	0.0376399	166	1.41887	0.0746791
RPS6KA6	IPI00560471.2	SIMILAR TO RIBOSOMAL PROTEIN S6 KINASE POLYPEPTIDE 6.	KINASE	13	2.5	0.106195	8	2.03063	0.0851819
RPS6KB1	IPI00471630.1	ISOFORM ALPHA I OF RIBOSOMAL PROTEIN S6 KINASE BETA-1.	KINASE				19	1.39574	0.0406504	10	1.62162	0.124242
RPS6KC1	IPI00778377.1	95 KDA PROTEIN.	KINASE	16	1.63937	0.110521
SGK1	IPI00562399.1	57 KDA PROTEIN.	KINASE	4	1.01529	0.130489	17	2.4991	0.0567529
SGK2	IPI00764821.1	SERINE/THREONINE-PROTEIN KINASE SGK2.	KINASE	35	1.04319	0.038484	219	2.86207	0.031656
SGK3	IPI00201218.3	SERINE/THREONINE-PROTEIN KINASE SGK3.	KINASE	21	1.17131	0.102041	37	1.57291	0.0815253	80	1.69482	0.0906002
SLK	IPI00214210.2	141 KDA PROTEIN.	KINASE	273	1.24212	0.0606061	209	2.71383	0.0427651	214	2.1547	0.0615385
SNF1LK	IPI00326695.3	SERINE/THREONINE-PROTEIN KINASE SNF1-LIKE KINASE 1.	KINASE	13	2.07087	0.292776	18	3.91534	0.0603604	25	2.86159	0.0641304
SNF1LK2	IPI00567969.2	SALT-INDUCIBLE KINASE 2.	KINASE	61	2.2069	0.0721983	57	3.73121	0.0769231	84	3.32039	0.0745614
SNRK	IPI00210088.1	SNF-RELATED SERINE/THREONINE-PROTEIN KINASE.	KINASE	38	1.14112	0.088968	14	1.3288	0.0640763	20	1.30952	0.140606
SPEG	IPI00203311.3	ISOFORM 1 OF STRIATED MUSCLE-SPECIFIC SERINE/THREONINE PROTEIN KINASE.	KINASE	38	0.971983	0.168514	25	1.33846	0.225287	34	1.21008	0.270833
SRC	IPI00200886.1	NEURONAL C-SRC TYROSINE-SPECIFIC PROTEIN KINASE.	KINASE	214	4.33747	0.0534606	356	4.72489	0.0554529	342	3.91304	0.0601307
SRMS	IPI00194870.3	SRC-RELATED KINASE LACKING C-TERMINAL REGULATORY TYROSINE AND N- TERMINAL MYRISTYLATION SITES.	KINASE				6	2.244	0.203209
STK10	IPI00209169.3	SIMILAR TO SERINE/THREONINE-PROTEIN KINASE 10 (LYMPHOCYTE-ORIENTED KINASE) ISOFORM 2.	KINASE	73	1.28541	0.0868114	99	2.04295	0.036149	508	1.96628	0.0611484
STK11	IPI00369439.3	SIMILAR TO SERINE/THREONINE KINASE 11.	KINASE	49	1.00945	0.156006	32	1.33239	0.0993658	23	1.09286	0.205882
STK16	IPI00231002.5	SERINE/THREONINE-PROTEIN KINASE 16.	KINASE	44	1.52251	0.0529183	72	2.90576	0.0756757	51	2.78193	0.0671892
STK17B	IPI00208127.1	SERINE/THREONINE-PROTEIN KINASE 17B.	KINASE	7	0.977108	0.165228	4	1.07576	0.21831	28	1.20058	0.232446
STK25	IPI00390595.1	SERINE/THREONINE KINASE 25.	KINASE				7	1.24773	0.225865
STK3	IPI00197954.3	SERINE/THREONINE-PROTEIN KINASE 3.	KINASE	12	0.939353	0.1033	18	1.27027	0.0832562	36	1.21957	0.160428
STK32B	IPI00765304.1	SIMILAR TO SERINE/THREONINE KINASE 32B.	KINASE				4	1.07692	0.226601
STK32C	IPI00361219.2	SIMILAR TO SERINE/THREONINE KINASE 32C.	KINASE	7	1.08696	0.285714
STK35	IPI00364271.3	SIMILAR TO SERINE/THREONINE KINASE 35.	KINASE				26	1.5117	0.113519	4	1.39116	0.322738
STK38	IPI00372825.3	55 KDA PROTEIN.	KINASE	26	0.886316	0.15677	56	1.17949	0.130435	125	1.11836	0.133909
STK38L	IPI00194261.6	SERINE/THREONINE KINASE 38-LIKE.	KINASE	63	0.821782	0.154217	31	1.15567	0.120059	29	1.14479	0.0944351
STK39	IPI00210537.2	STE20/SPS1-RELATED PROLINE-ALANINE-RICH PROTEIN KINASE.	KINASE	85	0.792751	0.091442	36	1.1638	0.121633	31	1.0966	0.0522749
STK4	IPI00364981.2	SIMILAR TO SERINE/THREONINE KINASE 4.	KINASE	105	1.1592	0.0858369	90	1.38492	0.0687679	278	1.29027	0.06596
SYK	IPI00215301.1	ISOFORM SYKB OF TYROSINE-PROTEIN KINASE SYK.	KINASE	31	1.1866	0.149194	115	2.04739	0.0763889	423	1.69018	0.0894188
TAOK1	IPI00211544.1	SERINE/THREONINE-PROTEIN KINASE TAO1.	KINASE	61	1.21712	0.110225	86	2.12896	0.0380755	29	1.58437	0.0614725
TAOK2	IPI00781480.2	THOUSAND AND ONE AMINO ACID PROTEIN KINASE 2 BETA.	KINASE	40	1.27672	0.0669767	34	1.8329	0.0669516	77	1.43246	0.051711
TAOK3	IPI00190758.4	SERINE/THREONINE-PROTEIN KINASE TAO3.	KINASE	14	1.37978	0.29703	54	1.99524	0.0619785	117	1.49907	0.121739
TBK1	IPI00366392.2	SIMILAR TO TANK-BINDING KINASE 1.	KINASE	350	1.94783	0.0669643	368	2.3273	0.0699935	589	2.27895	0.0569669
TEC	IPI00189632.2	SIMILAR TO TYROSINE-PROTEIN KINASE TEC.	KINASE	55	3.13035	0.0708515	121	3.70348	0.0580065	253	3.15111	0.0634697
TEK	IPI00389063.3	SIMILAR TO ANGIOPOIETIN-1 RECEPTOR PRECURSOR.	KINASE	46	1.41324	0.101266	105	2.39211	0.0892338	151	1.79847	0.0879433
TESK1	IPI00210162.1	DUAL SPECIFICITY TESTIS-SPECIFIC PROTEIN KINASE 1.	KINASE	43	1.77677	0.110317	17	3.32997	0.129424	45	2.60408	0.0940439
TESK2	IPI00205126.1	DUAL SPECIFICITY TESTIS-SPECIFIC PROTEIN KINASE 2.	KINASE	30	1.24417	0.0678211	24	1.7178	0.0893008	42	1.61237	0.0920716
TGFBR1	IPI00195461.1	TGF-BETA RECEPTOR TYPE-1 PRECURSOR.	KINASE	57	1.6621	0.0648203	132	2.52632	0.0603448	138	2.72809	0.0511475
TGFBR2	IPI00564837.1	67 KDA PROTEIN.	KINASE	34	2.30849	0.040958	128	3.45311	0.0683552	189	4.03532	0.0557987
TIE1	IPI00359076.2	SIMILAR TO TYROSINE-PROTEIN KINASE RECEPTOR TIE-1 PRECURSOR.	KINASE				13	2.33987	0.122905	12	2.31606	0.1566
TNK1	IPI00369902.4	74 KDA PROTEIN.	KINASE				20	4.79185	0.0761308	6	2.14055	0.0484392
TNK2	IPI00568615.2	117 KDA PROTEIN.	KINASE	119	1.87092	0.0935765	55	2.6352	0.106486	92	2.5042	0.098434
TRIO	IPI00763551.2	SIMILAR TO TRIPLE FUNCTIONAL DOMAIN.	KINASE	15	1.07843	0.436364
TRP53RK	IPI00368829.1	28 KDA PROTEIN.	KINASE	94	1.15495	0.0518602	110	1.75554	0.0349053	137	1.59086	0.0462509
TWF1	IPI00361693.1	TWINFILIN-1.	KINASE				7	0.709091	0.75641	2	0.360406	1.94366
TXK	IPI00364252.4	TXK TYROSINE KINASE.	KINASE							54	4.84307	0.0723436
TYRO3	IPI00214410.1	TYROSINE-PROTEIN KINASE RECEPTOR TYRO3 PRECURSOR.	KINASE	33	0.988487	0.116473	12	1.72461	0.0558882
ULK1	IPI00869638.1	UNC-51 LIKE KINASE 1.	KINASE	16	1.29715	0.148148
ULK2	IPI00200187.5	SIMILAR TO SERINE/THREONINE-PROTEIN KINASE ULK2.	KINASE	14	1.25156	0.117353
ULK3	IPI00558305.2	SIMILAR TO CG8866-PB, ISOFORM B.	KINASE	163	2.79783	0.105806	162	3.35928	0.106952	125	3.26496	0.109948
WEE1	IPI00555159.1	WEE1-LIKE PROTEIN KINASE.	KINASE	33	2.22067	0.0736791	43	2.68845	0.0810373	113	2.65035	0.0738786
WNK1	IPI00561348.1	251 KDA PROTEIN.	KINASE	26	0.895637	0.106972
YES1	IPI00201455.1	PROTEIN TYROSINE KINASE C-YES (FRAGMENT).	KINASE	64	4.10775	0.0395766	258	4.85132	0.0503778	185	3.94	0.071066
ZAP70	IPI00357886.2	ZETA-CHAIN (TCR) ASSOCIATED PROTEIN KINASE 70.	KINASE	18	1.09434	0.637931				23	1.29412	0.454545

## Sheet: P.falsiparum
Name	IPI identifier	Protein.description	Targetclass	peptides_P falsiparum	depletion.factor_P falsiparum	competition_P falsiparum	peptides_P falsiparum2	depletion.factor_P falsiparum2	competition_P falsiparum2
BMP2K	IPI00337426.1	ISOFORM 1 OF BMP-2-INDUCIBLE PROTEIN KINASE.	KINASE				5	1.66732	0.15493
BTK	IPI00029132.3	TYROSINE-PROTEIN KINASE BTK.	KINASE				33	0.639659	0.566667
CAMK2D	IPI00828081.1	ISOFORM DELTA 4 OF CALCIUM/CALMODULIN-DEPENDENT PROTEIN KINASE TYPE II DELTA CHAIN.	KINASE				52	0.641393	0.555911
CDK2	IPI00031681.1	CELL DIVISION PROTEIN KINASE 2.	KINASE	13	2.36047	0.226601	33	1.3832	0.263704
CSK	IPI00013212.1	TYROSINE-PROTEIN KINASE CSK.	KINASE				46	0.487676	0.707581
CSNK1A1	IPI00448798.6	ISOFORM 2 OF CASEIN KINASE I ISOFORM ALPHA.	KINASE	51	1.52632	0.108374	36	1.73364	0.0528302
CSNK2A1	IPI00016613.2	CSNK2A1 PROTEIN.	KINASE	51	1.88785	0.0594059
CSNK2A2	IPI00020602.1	CASEIN KINASE II SUBUNIT ALPHA.	KINASE	31	2.21591	0.102564	26	2.21355	0.0408044
EPHB4	IPI00289342.1	EPHRIN TYPE-B RECEPTOR 4 PRECURSOR.	KINASE				6	3.47902	0.0557404
MAL13P1.185	CPF00001641.1	protein kinase 6	KINASE	102	9.61905	0.019802	93	9.80392	0.0275
MAL13P1.196	CPF00000690.1	serine/threonine protein kinase, putative	KINASE	9	1.21769	0.480447
MAL13P1.278	CPF00001257.1	serine/threonine protein kinase, putative	KINASE	30	1.15476	0.113402	9	1.55979	0.0705563
MAL13P1.279	CPF00001258.1	protein kinase 5	KINASE	8	1.0814	0.408602
MAL7P1.26	CPF00002317.1	O-sialoglycoprotein endopeptidase, putative	KINASE	60	1.83784	0.0294118	39	2.37118	0.033044
MAL7P1.73	CPF00001018.1	calcium/calmodulin-dependent protein kinase, putative	KINASE	64	2.19318	0.0932642	45	2.79528	0.0713615
MAL8P1.203	CPF00000280.1	serine/threonine protein kinase, FIKK family	KINASE	120	1.34437	0.08867	85	1.36588	0.038688
MAPK1	IPI00003479.3	MITOGEN-ACTIVATED PROTEIN KINASE 1.	KINASE	22	2.11828	0.192893	65	0.602493	0.533333
MARK3	IPI00183118.4	ISOFORM 1 OF MAP/MICROTUBULE AFFINITY-REGULATING KINASE 3.	KINASE	7	2.34444	0.255924	17	2.59499	0.101368
NEK9	IPI00301609.8	SERINE/THREONINE-PROTEIN KINASE NEK9.	KINASE				25	0.828851	0.507375
PF07_0072	CPF00001244.1	calcium dependent protein kinase 4	KINASE	236	2.67568	0.040404	161	2.7753	0.038937
PF08_0098	CPF00004322.1	ABC1 family, putative	KINASE	2	1.07263	0.572917
PF10_0141	CPF00001659.1	MO15-related protein kinase	KINASE	9	1.41259	0.0891089
PF10_0160	CPF00001660.1	serine/threonine protein kinase, FIKK family	KINASE	14	1.30769	0.192513	12	1.52665	0.225873
PF11_0048	CPF00004988.1	casein kinase II beta chain	KINASE	60	1.19745	0.0851064	49	1.34444	0.0654867
PF11_0096	CPF00000436.1	casein kinase 2, alpha subunit	KINASE	161	1.42553	0.0597015	82	1.45494	0.0901883
PF11_0156	CPF00001686.1	serine/threonine protein kinase	KINASE	18	1.79817	0.22449	11	2.17658	0.146883
PF11_0220	CPF00000212.1	protein kinase	KINASE	13	2.4186	0.0865385	14	2.87186	0.0617181
PF11_0227	CPF00002695.1	serine/threonine protein kinase, putative	KINASE	131	2.61538	0.0294118	105	3.27415	0.0176116
PF11_0239	CPF00000296.1	calcium dependent protein kinase 6	KINASE	21	2.78082	0.0788177	15	2.68554	0.0599334
PF11_0242	CPF00001688.1	calcium-dependent protein kinase 7	KINASE	46	1.42029	0.102041	33	1.5076	0.116369
PF11_0257	CPF00003641.1	ethanolamine kinase, putative	KINASE	28	1.46715	0.41791	19	1.21782	0.460705
PF11_0377-C	CPF00003175.1	casein kinase 1	KINASE	355	2.2234	0.0382775	256	2.67735	0.0255152
PF11_0464	CPF00003943.1	serine/threonine protein kinase, putative	KINASE	28	1.73394	0.190476	15	1.95395	0.132435
PF13_0211	CPF00002028.1	calcium dependent protein kinase 5	KINASE	11	1.62205	0.0776699	7	1.70637	0.0465342
PF13_0232	CPF00002786.1	casein kinase II beta chain	KINASE	63	1.30769	0.0427807	33	1.3695	0.0262208
PF14_0020	CPF00004111.1	choline kinase	KINASE	6	1.48872	0.444444	7	1.02632	0.552707
PF14_0143	CPF00001616.1	atypical protein kinase, ABC-1 family, putative	KINASE	18	1.13125	0.497238	25	1.09963	0.610738
PF14_0294	CPF00001431.1	mitogen-activated protein kinase 1	KINASE	18	1.59231	0.0483092	8	1.73383	0.0674319
PF14_0346	CPF00003705.1	cGMP-dependent protein kinase	KINASE	487	1.4878	0.0437158	332	1.81765	0.0258021
PF14_0392	CPF00004901.1	serine/threonine protein kinase, putative	KINASE	70	5.21053	0.030303	60	5.76049	0.0270039
PF14_0408	CPF00002231.1	serine/threonine protein kinase, putative	KINASE	14	1.26797	0.14433	7	1.38782	0.0963597
PF14_0431	CPF00000881.1	protein serine/threonine kinase-1	KINASE	24	1.48252	0.150943	15	1.50196	0.0885417
PF14_0476	CPF00000369.1	serine/threonine protein kinase, putative	KINASE	26	1.36306	0.485981
PF14_0479	CPF00005376.1	conserved Plasmodium protein, unknown function	KINASE				4	1.20357	0.52819
PF14_0649	CPF00002398.1	conserved Plasmodium protein, unknown function	KINASE	35	1.19737	0.549451	14	1.28638	0.540146
PF14_0715	CPF00002694.1	conserved Plasmodium protein, unknown function	KINASE	12	1.46617	0.174359	8	1.08459	0.0773621
PFA0130C	CPF00002483.1	serine/threonine protein kinase, FIKK family	KINASE	4	1.30909	0.277778
PFA0285C	CPF00002432.1	conserved Plasmodium protein, unknown function	KINASE	36	1.45	0.08867	25	1.625	0.0809717
PFA0515W	CPF00004614.1	phosphatidylinositol-4-phosphate-5-kinase	KINASE	11	1.24855	0.703704
PFB0815W	CPF00001107.1	calcium dependent protein kinase 1	KINASE	148	2.56579	0.0410256	116	2.74286	0.0462963
PFC0105W	CPF00000048.1	serine/threonine protein kinase, putative	KINASE	25	1.54478	0.10628	22	2.34532	0.141104
PFC0385C	CPF00001548.1	serine/threonine protein kinase, putative	KINASE	55	3.625	0.0197044	44	3.8725	0.0232408
PFC0475C	CPF00004033.1	phosphatidylinositol 3- and 4-kinase, putative	KINASE	9	1.22581	0.589474	6	1.20202	0.596639
PFC0525C	CPF00000058.1	glycogen synthase kinase 3	KINASE	255	2.63636	0.0492611	177	2.93264	0.0485866
PFC0755C	CPF00001097.1	cdc2-related protein kinase 4	KINASE	59	1.46667	0.0909091	44	1.64127	0.0828571
PFC0945W	CPF00000928.1	protein kinase, putative	KINASE				7	1.26871	0.337802
PFD0740W	CPF00000490.1	cdc2-related protein kinase 3	KINASE	29	1.41304	0.14359	19	1.62436	0.0991105
PFD0865C	CPF00001900.1	cdc2-related protein kinase 1	KINASE	39	1.45985	0.04	29	1.73205	0.0402522
PFD0975W	CPF00004750.1	RIO-like serine/threonine kinase, putative	KINASE	23	1.82143	0.0588235	21	2.1594	0.045843
PFD1165W	CPF00004037.1	serine/threonine protein kinase, FIKK family	KINASE	7	1.14706	0.461538	4	1.35294	0.381271
PFE0045C	CPF00004370.1	serine/threonine protein kinase, FIKK family	KINASE	10	1.31973	0.360825
PFE0740C	CPF00002002.1	kinase, putative	KINASE				11	2.40578	0.0334807
PFF0260W	CPF00001318.1	serine/threonine protein kinase, putative	KINASE	21	2.21111	0.0703518	16	2.42196	0.0627297
PFF0520W	CPF00001213.1	calcium-dependent protein kinase	KINASE	95	3.33898	0.0304569	73	3.58714	0.0331598
PFF0750W	CPF00001644.1	cdc2-related protein kinase 5	KINASE	15	1.93578	0.113744	12	2.16176	0.0623583
PFF1055C	CPF00000610.1	conserved Plasmodium protein, unknown function	KINASE	20	1.22078	0.617021	10	1.38967	0.5
PFI0160W	CPF00000902.1	conserved Plasmodium membrane protein, unknown function	KINASE				20	1.16	0.264368
PFI1280C	CPF00004795.1	protein kinase, putative	KINASE	67	3.68421	0.047619	46	2.88137	0.0463171
PFI1685W	CPF00000141.1	cAMP-dependent protein kinase catalytic subunit	KINASE	377	2.02885	0.0473934	233	2.07786	0.0347783
PFL1110C	CPF00003508.1	cAMP-dependent protein kinase regulatory subunit	KINASE	347	1.84259	0.0301508	215	2.29844	0.0206186
PFL1370W	CPF00000950.1	NIMA related kinase 1	KINASE	21	4.09804	0.0574163	18	4.30239	0.0591862
PFL1885C	CPF00001428.1	protein kinase 2	KINASE	14	2.25532	0.122642	8	2.59521	0.0483304
PFL2280W	CPF00000322.1	serine/threonine protein kinase, putative	KINASE	15	1.36986	0.12
PIP4K2A	IPI00009688.1	PHOSPHATIDYLINOSITOL-4-PHOSPHATE 5-KINASE TYPE-2 ALPHA.	KINASE	10	1.43972	0.403941	8	1.34686	0.389041
PRKAA1	IPI00410287.3	PROTEIN KINASE, AMP-ACTIVATED, ALPHA 1 CATALYTIC SUBUNIT ISOFORM 2.	KINASE				22	0.438571	0.364821
PRKACA	IPI00396630.3	ISOFORM 1 OF CAMP-DEPENDENT PROTEIN KINASE, ALPHA-CATALYTIC SUBUNIT.	KINASE	15	1.37063	0.0714286	9	1.68936	0.070403
PRKCA	IPI00385449.4	PROTEIN KINASE C ALPHA TYPE.	KINASE	16	2.26087	0.115385	13	2.1811	0.0988254
PRKCB	IPI00219628.3	ISOFORM BETA-II OF PROTEIN KINASE C BETA TYPE.	KINASE	4	2.03846	0.103774
PRKDC	IPI00296337.2	ISOFORM 1 OF DNA-DEPENDENT PROTEIN KINASE CATALYTIC SUBUNIT.	KINASE				26	1.20197	0.967213
RPS6KA1	IPI00477982.1	RIBOSOMAL PROTEIN S6 KINASE, 90KDA, POLYPEPTIDE 1 ISOFORM B.	KINASE				25	0.734761	0.434978

## Sheet: T.brucei
Name	IPI identifier	Protein.description	Targetclass	peptides_ T brucei	depletion.factor_ T brucei	competition_ T brucei	peptides_T brucei	depletion.factors_T brucei	competition_T brucei
TB09.211.0350	CZT00000910.2	ADENYLATE KINASE	KINASE	5	1.0359	1	3	1.24026	1.12042
TB09.211.3540	CZT00029350.1	GLYCEROL KINASE, GLYCOSOMAL	KINASE	50	1.05076	1.02415	33	1.21569	1.23656
TB09.211.4890	CZT00000193.2	CASEIN KINASE II, PUTATIVE	KINASE	96	1.26786	0.0657277	83	1.43262	0.0693069
TB11.01.2590	CZT00004572.2	PROTEIN KINASE CK2 REGULATORY SUBUNIT, PUTATIVE	KINASE	103	1.42384	0.0651163	99	1.592	0.0301508
TB11.01.5660	CZT00005209.2	CYCLIN 2	KINASE	14	1.29193	0.134615	11	1.47945	0.037037
TB11.01.7800	CZT00008028.2	NUCLEOSIDE DIPHOSPHATE KINASE	KINASE	23	0.990291	1.16667	16	1.08602	1.31683
TB11.03.0290	CZT00002264.2	PROTEIN KINASE, PUTATIVE	KINASE	34	2.22222	0.07	30	2.40964	0.06
TB427.01.700	CZT00033918.1	PHOSPHOGLYCERATE KINASE	KINASE	21	1.08743	1.07538	27	1.30952	1.17576
TB427.02.1820	CZT00036072.1	PROTEIN KINASE, PUTATIVE	KINASE	59	1.38411	0.0478469	50	1.46667	0.030303
TB427.02.2720	CZT00034406.1	PROTEIN KINASE, PUTATIVE	KINASE	22	1.33813	0.129032	32	1.50794	0.0526316
TB427.02.4510	CZT00031539.1	CDC2-RELATED KINASE, PUTATIVE	KINASE	17	1.02235	0.404372	12	1.35374	0.331658
TB427.03.1570	CZT00032902.1	PROTEIN KINASE, PUTATIVE	KINASE	40	3.0597	0.0585366	32	2.475	0.141414
TB427.03.3290	CZT00032716.1	PROTEIN KINASE, PUTATIVE	KINASE	6	1.06	0.264151	3	0.994444	0.178771
TB427.03.4560	CZT00030161.1	SERINE/THREONINE PROTEIN KINASE, PUTATIVE	KINASE	86	2.74667	0.0582524	62	2.95522	0.0606061
TB427.03.4670	CZT00029748.1	CDC2-RELATED KINASE, PUTATIVE	KINASE	54	1.19553	0.140187	37	1.28105	0.112245
TB427.03.690	CZT00030897.1	PROTEIN KINASE, PUTATIVE	KINASE	84	2.68354	0.0377358	66	2.94118	0.04
TB427.04.3420	CZT00031845.1	SERINE/THREONINE-PROTEIN KINASE, PUTATIVE	KINASE	48	2.20833	0.0471698	28	2.76056	0.0204082
TB427.04.420	CZT00035934.1	PHOSPHATIDYLINOSITOL 3-KINASE (TOR2)	KINASE	10	0.994652	0.83871
TB427.04.5180	CZT00032369.1	TOUSLED-LIKE KINASE	KINASE	13	1.07732	0.239234	14	0.842105	0.525
TB427.04.800	CZT00035833.1	TOR-LIKE 1	KINASE	13	1.27922	0.781726	9	1.3	0.868132
TB427.05.1650	CZT00030627.1	SERINE/THREONINE-PROTEIN KINASE, PUTATIVE	KINASE	54	1.86486	0.0386473	40	1.81818	0.04
TB427.05.2820	CZT00031839.1	PROTEIN KINASE, PUTATIVE	KINASE	46	1.09945	0.120603	49	1.19318	0.047619
TB427.05.3150	CZT00028791.1	PROTEIN KINASE , PUTATIVE	KINASE	10	0.976959	0.40566	14	0.862559	0.549451
TB427.06.1460	CZT00028551.2	CYCLIN 3	KINASE	18	2.47126	0.0744186	11	2.76712	0.0693069
TB427.06.1780	CZT00034903.1	Tb427.06.1780	KINASE	41	3.07246	0.0471698	22	3.55357	0.0100503
TB427.06.2250	CZT00030173.1	RAC SERINE-THREONINE KINASE, PUTATIVE	KINASE				11	0.475113	0.6
TB427.06.2740	CZT00035085.1	PYRIDOXAL KINASE	KINASE	3	1.32414	0.760417	6	0.990521	0.909091
TB427.06.2840	CZT00029069.1	HYPOTHETICAL PROTEIN, CONSERVED	KINASE	8	1.15607	0.3
TB427.07.3580	CZT00032012.1	PROTEIN KINASE, PUTATIVE	KINASE	5	1.10204	0.138889
TB427.07.3880	CZT00035940.1	PROTEIN KINASE, PUTATIVE	KINASE	17	1.54615	0.079602	17	1.77982	0.0927835
TB427.07.4090	CZT00032502.1	SERINE/THREONINE-PROTEIN KINASE, PUTATIVE	KINASE	23	1.07692	0.0857143	17	1.30323	0.029703
TB427.07.4400	CZT00035961.1	INOSITOL POLYPHOSPHATE KINASE-LIKE PROTEIN, PUTATIVE	KINASE	30	1.41722	0.0654206	20	2.27174	0.0287081
TB427.07.5770	CZT00028646.1	NUCLEAR DBF2-RELATED KINASE	KINASE	79	1.59091	0.0285714	68	1.58065	0.0612245
TB427.08.1690	CZT00036785.1	SERINE/THREONINE-PROTEIN KINASE, PUTATIVE	KINASE	53	1.4963	0.0792079	49	1.63866	0.0615385
TB427.08.3770	CZT00036735.1	MITOGEN-ACTIVATED PROTEIN KINASE, PUTATIVE	KINASE	171	4.05769	0.0379147	114	4.56818	0.0497512
TB427.08.6210	CZT00033565.1	PHOSPHATIDYLINOSITOL 3-KINASE, PUTATIVE	KINASE	10	0.962791	0.193237	6	1.31333	0.172589
TB427.08.6340	CZT00034009.1	CYC2-LIKE CYCLIN, PUTATIVE	KINASE	9	1.28931	0.17561	7	1.47101	0.0985222
TB427.08.6810	CZT00030711.1	PROTEIN KINASE, PUTATIVE	KINASE	74	3.91379	0.0440529	63	4.63636	0.0294118
TB427.08.7110	CZT00034126.1	SERINE/THREONINE-PROTEIN KINASE A, PUTATIVE	KINASE	11	5.43902	0.0807175
TB427.10.1070	CZT00035925.1	CELL DIVISION PROTEIN KINASE 2 HOMOLOG 1	KINASE	65	1.21839	0.0754717	45	1.41135	0.040201
TB427.10.10870	CZT00037029.1	PROTEIN KINASE, PUTATIVE	KINASE	15	1.31481	0.169014	13	1.34932	0.203046
TB427.10.11700	CZT00036408.1	GUANYLATE KINASE, PUTATIVE	KINASE				7	0.34058	0.968085
TB427.10.13480	CZT00030322.1	PROTEIN KINASE, PUTATIVE	KINASE	62	1.51449	0.0574163	63	1.64286	0.0869565
TB427.10.14140	CZT00028668.1	PYRUVATE KINASE 1	KINASE	43	1.15676	1.03738	32	1.30556	1.31915
TB427.10.14770	CZT00036649.1	PROTEIN KINASE, PUTATIVE	KINASE	35	0.926407	0.140187	35	1.23602	0.130653
TB427.10.14780	CZT00032468.1	PROTEIN KINASE, PUTATIVE	KINASE	118	11.1053	0.0189573	85	10.5789	0.0199005
TB427.10.16030	CZT00031325.1	MAP KINASE	KINASE	22	3.38095	0.0751174	19	3.14516	0.0820513
TB427.10.1910	CZT00034038.1	PROTEIN KINASE, PUTATIVE	KINASE	8	0.989744	0.165803	8	0.985075	0.333333
TB427.10.2020	CZT00034217.1	HEXOKINASE	KINASE	50	1.12834	1.00474	47	1.20645	1.20856
TB427.10.2040	CZT00031137.1	PROTEIN KINASE, PUTATIVE	KINASE	102	1.36301	0.160804	60	1.57895	0.12381
TB427.10.3230	CZT00030011.1	PROTEIN KINASE, PUTATIVE	KINASE	26	1.89091	0.0192308	17	2.15054	0.02
TB427.10.350	CZT00028885.1	PROTEIN KINASE, PUTATIVE	KINASE	4	0.94086	0.377143	4	1.03093	0.29
TB427.10.3900	CZT00035677.1	PROTEIN KINASE, PUTATIVE	KINASE	17	1.0303	0.245098	13	1.03488	0.0898876
TB427.10.460	CZT00036647.1	NIMA-RELATED PROTEIN KINASE	KINASE	55	1.12568	0.126214	40	1.27848	0.049505
TB427.10.4940	CZT00031833.1	NUCLEAR DBF2-RELATED KINASE	KINASE	10	1.17877	0.521327	11	1.27564	0.592965
TB427.10.4990	CZT00035692.1	CELL DIVISION RELATED PROTEIN KINASE 2, PUTATIVE	KINASE	18	1.63077	0.0471698	13	1.90476	0.05
TB427.10.5310	CZT00029144.1	PROTEIN KINASE, PUTATIVE	KINASE	50	1.86916	0.05	37	2.05051	0.0197044
TB427.10.8420	CZT00036266.1	TARGET OF RAPAMYCIN (TOR) KINASE 1	KINASE				12	0.889952	0.892473
TB427.10.880	CZT00033102.1	THYMIDINE KINASE, PUTATIVE	KINASE				6	1.07514	0.623656
TB427TMP.01.0330	CZT00029928.1	AURORA B KINASE	KINASE	11	1.84071	0.0480769	12	1.75	0.0571429
TB427TMP.01.0400	CZT00030369.1	PROTEIN KINASE, PUTATIVE	KINASE	34	1.24841	0.204082	32	1.37584	0.146341
TB427TMP.01.0930	CZT00029286.1	PROTEIN KINASE, PUTATIVE	KINASE	14	1.09659	0.911917
TB427TMP.01.6300	CZT00032848.1	PHOSPHATIDYLINOSITOL 3-RELATED KINASE, PUTATIVE	KINASE	20	1.25309	0.758621
TB427TMP.01.8460	CZT00028301.2	CYCLIN 6	KINASE	16	1.89189	0.0666667	15	2.05941	0.0192308
TB427TMP.01.8550	CZT00029541.1	MITOGEN-ACTIVATED PROTEIN KINASE	KINASE	71	3.22727	0.0375587	54	3.98039	0.0197044
TB427TMP.02.0640	CZT00034451.1	PROTEIN KINASE, PUTATIVE	KINASE	12	1.43537	0.303318	10	1.8972	0.0591133
TB427TMP.02.2050	CZT00032500.1	PROTEIN KINASE, PUTATIVE	KINASE	19	1.19753	0.113402	11	1.23077	0.104167
TB427TMP.02.2210	CZT00030581.1	PROTEIN KINASE A REGULATORY SUBUNIT	KINASE	10	1.09268	0.5	8	1.12121	0.562162
TB427TMP.02.4860	CZT00035252.1	PROTEIN KINASE, PUTATIVE	KINASE	24	1.71774	0.0469484	16	2.0102	0.0203046
TB427TMP.03.0090	CZT00032225.1	RIBOKINASE, PUTATIVE	KINASE	4	1.20225	0.626168	3	0.98895	0.759777
TB427TMP.160.4560	CZT00036931.1	ARGININE KINASE	KINASE	38	1.13661	1.00962	34	1.19753	1.35052
TB427TMP.160.4770	CZT00028866.1	PROTEIN KINASE, PUTATIVE	KINASE	41	0.893023	0.333333	31	1.0197	0.338164
TB427TMP.211.2410	CZT00032435.1	PROTEIN KINASE A CATALYTIC SUBUNIT ISOFORM 1	KINASE	13	1.04286	0.575342	16	1.12644	0.357143
TB427TMP.22.0003	CZT00031209.1	PHOSPHOGLYCERATE KINASE, PUTATIVE	KINASE	6	1.24684	0.832487
TB427TMP.46.0003	CZT00035822.1	PROTEIN KINASE, PUTATIVE	KINASE	19	1.18033	0.111111	16	1.34868	0.146341
TB427TMP.47.0031	CZT00030417.1	PROTEIN KINASE, PUTATIVE	KINASE	32	2.01905	0.0283019	32	2.12903	0.020202
TB927.10.12040	CZT00000158.2	PROTEIN KINASE, PUTATIVE	KINASE	83	1.10638	0.0384615	45	1.13793	0.0808081
TB927.10.13010	CZT00003295.2	PROTEIN KINASE A CATALYTIC SUBUNIT	KINASE	12	1.08673	0.103286	12	1.25157	0.120603
TB927.10.13780	CZT00007516.2	GLYCOGEN SYNTHASE KINASE 3	KINASE	11	1.02347	0.825688	16	1.02062	0.626263
TB927.10.14800	CZT00001671.2	PROTEIN KINASE, PUTATIVE	KINASE	72	10.2857	0.0185185	64	9.66667	0.0295567
TB927.10.15300	CZT00006388.1	PROTEIN KINASE	KINASE	4	1.71186	0.029703
TB927.10.5140	CZT00008510.2	PROTEIN KINASE, PUTATIVE	KINASE	170	3.8	0.0382775	131	4.06	0.0394089
TB927.10.5270	CZT00006416.2	MITOGEN-ACTIVATED PROTEIN KINASE KINASE 5, PUTATIVE	KINASE				10	1.19767	0.485437
TB927.10.5940	CZT00029644.1	PROTEIN KINASE, PUTATIVE	KINASE	170	1.72727	0.0287081	157	1.69167	0.0295567
TB927.10.7780	CZT00003967.2	MITOGEN-ACTIVATED PROTEIN KINASE 1, PUTATIVE	KINASE	14	1.7561	0.111111	8	2.01923	0.133333
TB927.2.2120	CZT00000872.2	PROTEIN KINASE, PUTATIVE	KINASE	149	1.71074	0.057971	118	1.87037	0.029703
TB927.3.2440	CZT00001477.2	SERINE/THREONINE-PROTEIN KINASE, PUTATIVE	KINASE	78	2.63218	0.0262009	58	3.90566	0.00966184
TB927.3.3080	CZT00003594.2	SERINE/THREONINE-PROTEIN KINASE NEK1, PUTATIVE	KINASE	14	1.8785	0.0497512
TB927.3.3190	CZT00003929.2	SERINE/THREONINE-PROTEIN KINASE, PUTATIVE	KINASE	29	0.962963	0.211538	24	1.0359	0.178218
TB927.3.3270	CZT00004162.2	ATP-DEPENDENT PHOSPHOFRUCTOKINASE	KINASE	48	1.20497	0.835052	55	1.16	0.816092
TB927.4.5310	CZT00002395.2	SERINE/THREONINE-PROTEIN KINASE A, PUTATIVE	KINASE	218	1.98113	0.0666667	186	2.12632	0.039604
TB927.5.800	CZT00004909.2	CASEIN KINASE, PUTATIVE	KINASE	134	1.22652	0.045045	119	1.33103	0.11399
TB927.6.2360	CZT00008666.2	ADENOSINE KINASE, PUTATIVE	KINASE	227	1.36552	0.0606061	187	1.45652	0.0497512
TB927.6.4220	CZT00006730.2	MITOGEN-ACTIVATED PROTEIN KINASE 5	KINASE	55	4.54167	0.0183486	50	4.16667	0.04
TB927.7.1900	CZT00007346.2	PROTEIN KINASE, PUTATIVE	KINASE	36	2.0283	0.0651163	28	2.07	0.115942
TB927.7.5570	CZT00003425.2	CELL CYCLE ASSOCIATED PROTEIN MOB1-B	KINASE	4	1.21687	1.10891	5	1.28387	1.31658
TB927.7.6220	CZT00006894.2	PROTEIN KINASE, PUTATIVE	KINASE	48	1.67692	0.0642202	41	1.80702	0.0485437
TB927.7.7360	CZT00008725.2	CELL DIVISION CONTROL PROTEIN 2 HOMOLOG 2	KINASE	10	1.18033	0.0833333	7	1.44079	0.136986
TB927.8.3550	CZT00004059.2	MITOGEN-ACTIVATED PROTEIN KINASE 3, PUTATIVE	KINASE	102	1.34437	0.08867	88	1.51111	0.0686275
TB927.8.5950	CZT00003493.2	PROTEIN KINASE, PUTATIVE	KINASE	53	2.12	0.0283019	48	1.88785	0.0693069
TB927.8.870	CZT00001115.2	SERINE/THREONINE KINASE, PUTATIVE	KINASE	14	0.904762	0.236842	15	0.840164	0.253659

## Sheet: M.bovis
Name	IPI identifier	Protein.description	Targetclass	peptides_M bovis	depletion.factor_M bovis	competition_M bovis	peptides_M bovis2	depletion.factor_M bovis2	competition_M bovis2
BCG_0044C	CMB00000041.1	TRANSMEMBRANE SERINE/THREONINE-PROTEIN KINASE B PKNB	KINASE	190	1.6	0.0208333	402	1.52951	0.027465
BCG_0045C	CMB00000042.1	TRANSMEMBRANE SERINE/THREONINE-PROTEIN KINASE A PKNA	KINASE	43	1.29054	0.0314136	100	1.07785	0.0609952
BCG_0248	CMB00000240.1	PUTATIVE PHOSPHOENOLPYRUVATE CARBOXYKINASE PCKA	KINASE	8	1.29371	0.886486	14	0.954955	1.22642
BCG_0449C	CMB00000441.1	SERINE/THREONINE-PROTEIN KINASE PKNG	KINASE	35	1.33099	0.169312	62	1.00695	0.143646
BCG_0461C	CMB00000453.1	PUTATIVE PHOSPHOMETHYLPYRIMIDINE KINASE THID	KINASE				4	0.964444	1.29032
BCG_0531	CMB00000523.1	PUTATIVE TWO COMPONENT SENSOR HISTIDINE KINASE SENX3	KINASE	13	1.1761	1.1016	18	0.966805	1.2103
BCG_0783	CMB00000772.1	PUTATIVE ADENYLATE KINASE ADK	KINASE	14	1.27891	0.904255	24	1.01554	1.08163
BCG_0810	CMB00000799.1	PUTATIVE TWO COMPONENT SYSTEM RESPONSE SENSOR KINASE MEMBRANE ASSOCIATED PHOR	KINASE				13	1.21525	0.848708
BCG_0897	CMB00000885.1	PUTATIVE TWO COMPONENT SENSOR KINASE	KINASE				17	1.03292	1.16335
BCG_0954C	CMB00000942.1	TWO COMPONENT SENSOR HISTIDINE KINASE PRRB	KINASE				8	0.959677	0.957983
BCG_0984C	CMB00000972.1	TRANSMEMBRANE SERINE/THREONINE-PROTEIN KINASE D PKNDA	KINASE	170	2.1087	0.0309278	473	2.10714	0.0213559
BCG_1037	CMB00001026.1	PUTATIVE TWO COMPONENT SENSOR KINASE MPRB	KINASE				20	1.12707	1.07843
BCG_1074C	CMB00001063.1	PUTATIVE RIBOSE-PHOSPHATE PYROPHOSPHOKINASE PRSA (PHOSPHORIBOSYL PYROPHOSPHATE SYNTHETASE) (PRPP SYNTHETASE)	KINASE	6	0.924242	1.12568	14	0.863071	1.375
BCG_1152C	CMB00001140.1	PUTATIVE PANTOTHENATE KINASE COAA	KINASE				20	1.01266	0.966667
BCG_1325C	CMB00001311.1	PUTATIVE TRANSMEMBRANE SERINE/THREONINE-PROTEIN KINASE H PKNH	KINASE	15	1.19876	0.0207254	45	1.16013	0.0901408
BCG_1356	CMB00001342.1	PUTATIVE HOMOSERINE KINASE THRB	KINASE				7	1.25	1.14615
BCG_1498	CMB00001484.1	PUTATIVE PHOSPHOGLYCERATE KINASE PGK	KINASE				12	0.94332	1.17597
BCG_1655	CMB00001641.1	PUTATIVE PYRUVATE KINASE PYKA	KINASE	13	1.09412	1.04301	12	0.896	1.33036
BCG_1669	CMB00001655.1	PUTATIVE DEPHOSPHO-COA KINASE COAE	KINASE				9	1.11618	0.914498
BCG_1693	CMB00001679.1	PUTATIVE ACETYLGLUTAMATE KINASE ARGB	KINASE				10	0.989744	1.19171
BCG_1782	CMB00001768.1	PUTATIVE TRANSMEMBRANE SERINE/THREONINE-PROTEIN KINASE E PKNE	KINASE	11	1.17197	0.119565	32	1.0875	0.170115
BCG_1785	CMB00001771.1	ANCHORED-MEMBRANE SERINE/THREONINE-PROTEIN KINASE PKNF	KINASE	26	1.06704	0.0837696	40	1.1767	0.057047
BCG_2191	CMB00002173.1	PUTATIVE TRANSMEMBRANE SERINE/THREONINE-PROTEIN KINASE L PKNL	KINASE				15	1.05425	0.438479
BCG_2218C	CMB00002200.1	ADENOSINE KINASE	KINASE	49	1.11111	0.157895	150	1.20161	0.154362
BCG_2459C	CMB00002439.1	PUTATIVE GLUTAMATE 5-KINASE PROTEIN PROB	KINASE				10	1.01515	1.21393
BCG_2465C	CMB00002445.1	PUTATIVE NUCLEOSIDE DIPHOSPHATE KINASE NDKA	KINASE				5	1.09938	1.14124
BCG_2606C	CMB00002585.1	PUTATIVE GTP PYROPHOSPHOKINASE RELA	KINASE	10	1.25904	1.34928	23	0.944444	1.37255
BCG_2804C	CMB00002783.1	PUTATIVE BIFUNCTIONAL FAD SYNTHETASE/RIBOFLAVIN BIOSYNTHESIS PROTEIN RIBF: RIBOFLAVIN KINASE + FMN ADENYLYLTRANSFERASE	KINASE	7	1.36765	0.0860215	13	0.978979	0.214724
BCG_2904C	CMB00002881.1	PUTATIVE URIDYLATE KINASE PYRH	KINASE				6	0.765472	1.63404
BCG_2935C	CMB00002912.1	PUTATIVE TRANSMEMBRANE SERINE/THREONINE-PROTEIN KINASE I PKNI	KINASE				14	0.958159	0.611354
BCG_3005	CMB00002982.1	PUTATIVE POLYPHOSPHATE KINASE PPK	KINASE	6	1.2971	0.73743	23	1.00457	1.08182
BCG_3032C	CMB00003009.1	PUTATIVE 6-PHOSPHOFRUCTOKINASE PFKA	KINASE				8	0.946429	1.17925
BCG_3274C	CMB00003251.1	TWO COMPONENT SENSORY TRANSDUCTION HISTIDINE KINASE MTRB	KINASE				8	1.55797	0.669767
BCG_3276C	CMB00003253.1	PUTATIVE THYMIDYLATE KINASE TMK	KINASE				10	0.894737	1.21267
BCG_3340C	CMB00003316.1	PUTATIVE TWO COMPONENT SENSOR KINASE	KINASE	6	1.27857	0.905028	20	0.969349	1.15415
BCG_3755C	CMB00003727.1	PUTATIVE GLYCEROL KINASE GLPK	KINASE				8	0.881423	1.38117
BCG_3769C	CMB00003742.1	ASPARTOKINASE ASK	KINASE	14	1.41481	0.942408	12	0.992308	1.36434
