# Supplementary material for: Chemical proteomics reveals target selectivity of clinical Jak inhibitors in human primary cells
Source: Sci Rep. 2019 Oct 2;9:14159. doi: 10.1038/s41598-019-50335-5 (PMC6775116; doi:10.1038/s41598-019-50335-5)
Supplement: Supplementary file 4 — Supplementary table 3 [file 41598_2019_50335_MOESM4_ESM.xlsx]

## Sheet: Comparison of kinase classes
	old kinobeads	new kinobeads
AGC	17	40
Atypical	11	14
CAMK	25	45
CK1	5	4
CMGC	26	44
Lipid Kinase	6	9
Other	25	51
STE	21	34
TK	56	65
TKL	27	32

## Sheet: old kinobeads
IPI identifier	Gene.Name	Targetclass	SubClass	proteinscore	totalpsm	qusm	qupm	Binding	Binding	Rebinding	Rebinding	IC502KD
IPI00000685.1	CDK7	KINASE	CMGC	721	53	39	13	1.093	1	1.023	1.035	1.017
IPI00000878.4	TEC	KINASE	TK	1902	161	107	42	0.954	1	0.759	0.806	1.249
IPI00000885.1	FRK	KINASE	TK	745	30	24	16	0.841	1	0.674	0.736	1.306
IPI00000977.1	MAP3K11	KINASE	TKL	835	34	26	18	0.982	1	0.8	0.902	1.165
IPI00002232.2	TAOK1	KINASE	STE	166	9	7	5	0.809	1	0.801	0.888	1.071
IPI00002538.1	PDPK1	KINASE	AGC	1752	256	127	32	1.022	1	0.899	1.058	1.033
IPI00002804.1	PKN2	KINASE	AGC	1086	77	46	22	1.038	1	0.988	1.126	1
IPI00003479.3	MAPK1	KINASE	CMGC	1974	1180	543	26	1.019	1	0.769	0.807	1.281
IPI00003783.1	MAP2K2	KINASE	STE	460	28	13	10	1.118	1	1.498	1.276	1
IPI00004409.2	DDR2	KINASE	TK	211	16	8	6	0.936	1	0.76	0.844	1.207
IPI00004497.2	BCR	KINASE	Atypical	2922	343	222	49	0.609	1	0.884	0.767	1
IPI00004566.1	ITK	KINASE	TK	138	8	5	5	1.104	1	0.689	0.73	1.483
IPI00005014.2	PIM1	KINASE	CAMK	630	22	13	10	0.998	1	1.071	1.154	1
IPI00005142.1	FGFR1	KINASE	TK	571	44	19	10	0.842	1	0.794	0.904	1.085
IPI00005222.4	EPHB6	KINASE	TK	1194	75	57	27	0.932	1	0.855	1.032	1.024
IPI00005731.2	BMPR1A	KINASE	TKL	918	76	42	18	1.04	1	0.748	0.855	1.273
IPI00005732.1	ACVR1B	KINASE, PROTEASE	TKL, Metalloproteinase	643	52	42	15	0.939	1	0.711	0.82	1.266
IPI00005733.1	TGFBR1	KINASE	TKL	1543	160	86	24	0.912	1	0.916	1.023	1
IPI00005777.1	MAPKAPK3	KINASE	CAMK	61	3	2	2	0.992	1	1.15	1.255	1
IPI00005858.1	LATS1	KINASE	AGC	284	17	9	8	1.093	1	1.16	1.092	1
IPI00006192.2	MAP3K13	KINASE	TKL	85	5	3	3	1.062	1	0.695	0.831	1.351
IPI00006283.3	TAOK2	KINASE	STE	877	94	39	15	0.895	1	0.827	0.881	1.109
IPI00006471.3	MELK	KINASE	CAMK	851	61	32	17	0.998	1	0.824	0.871	1.179
IPI00007123.1	RPS6KA6	KINASE	AGC	244	13	8	6	1.001	1	0.594	0.672	1.581
IPI00007641.2	IRAK4	KINASE	TKL	234	11	7	5	1.111	1	1.284	1.158	1
IPI00008237.6	NLK	KINASE	CMGC	535	32	23	13	1.014	1	0.746	0.852	1.26
IPI00008290.2	EPHA5	KINASE	TK	268	13	7	6	0.896	1	0.608	0.705	1.444
IPI00008315.4	EPHB1	KINASE	TK	1070	48	32	22	0.614	1	0.711	0.721	1.127
IPI00008318.1	EPHA4	KINASE	TK	1788	127	75	30	0.891	1	0.639	0.722	1.389
IPI00009334.5	PRKD2	KINASE	CAMK	104	5	3	3	0.977	1	1.016	1.029	1
IPI00009688.1	PIP4K2A	KINASE	Lipid Kinase	183	7	3	3	0.834	1	1.038	0.907	1
IPI00010862.2	BMPR1B	KINASE	TKL	278	19	14	11	0.924	1	0.772	0.858	1.18
IPI00011102.2	CSNK1D	KINASE	CK1	423	38	15	8	1.047	1	0.926	0.97	1.08
IPI00011218.1	CSF1R	KINASE	TK	353	23	13	8	1.028	1	0.93	1.017	1.042
IPI00011488.4	STK4	KINASE	STE	1472	134	77	21	1.029	1	0.918	1.026	1.044
IPI00012891.1	PHKG2	KINASE	CAMK	656	36	18	16	1.081	1	1.087	1.158	1
IPI00013212.1	CSK	KINASE	TK	2416	885	596	37	0.982	1	0.716	0.772	1.332
IPI00013219.1	ILK	KINASE	TKL	622	56	38	19	1.028	1	1.199	1.116	1
IPI00013981.4	YES1	KINASE	TK	1918	385	111	20	0.927	1	0.575	0.615	1.619
IPI00014068.1	PAK4	KINASE	STE	1671	317	178	28	1.027	1	0.891	0.966	1.092
IPI00014266.1	BRD3	KINASE, BROMO	Atypical	839	57	26	15	1.008	1	0.902	1.096	1.005
IPI00014344.1	DYRK1A	KINASE	CMGC	486	29	9	8	1.098	1	1.012	0.971	1.058
IPI00014873.2	CDK10	KINASE	CMGC	198	7	6	6	1.064	1	0.76	0.816	1.31
IPI00015902.3	PDGFRB	KINASE	TK	1737	175	108	33	1.134	1	0.794	0.899	1.26
IPI00016613.2	CSNK2A1	KINASE	Other	1148	96	72	18	0.879	1	1.009	1.092	1
IPI00016645.3	EPHA7	KINASE	TK	1016	50	27	19	1.068	1	1.145	1.218	1
IPI00016871.1	FGR	KINASE	TK	377	16	13	10	0.881	1	0.563	0.636	1.569
IPI00018182.2	TESK1	KINASE	TKL	295	16	7	6	0.93	1	0.682	0.817	1.288
IPI00018195.3	MAPK3	KINASE	CMGC	738	76	47	14	1.067	1	1.206	1.081	1
IPI00018274.1	EGFR	KINASE	TK	2068	110	79	46	1.237	1	1.244	1.218	1
IPI00018597.1	SYK	KINASE	TK	1385	105	69	31	1.064	1	0.98	0.987	1.049
IPI00019473.2	MAPK11	KINASE	CMGC	259	14	11	5	0.926	1	0.699	0.785	1.298
IPI00020258.3	MAP4K1	KINASE	STE	76	4	2	2	1.189	1	0.965	0.729	1.292
IPI00020578.2	ARAF	KINASE	TKL	467	25	14	9	0.953	1	0.814	0.945	1.11
IPI00020602.1	CSNK2A2	KINASE	Other	1522	203	131	24	0.957	1	0.946	1.085	1
IPI00020898.1	RPS6KA3	KINASE	AGC	1291	96	58	24	1.01	1	0.833	0.902	1.159
IPI00020899.3	BMX	KINASE	TK	670	35	23	15	0.913	1	0.643	0.727	1.396
IPI00021175.1	CRKRS	KINASE	CMGC	306	17	7	7	1.083	1	1.016	1.052	1.007
IPI00021267.1	EPHA2	KINASE	TK	1849	141	93	38	0.765	1	0.696	0.748	1.222
IPI00021275.4	EPHB2	KINASE	TK	1970	144	79	32	0.871	1	0.655	0.756	1.326
IPI00021331.1	NEK2	KINASE	Other	935	58	41	22	0.984	1	0.564	0.677	1.599
IPI00021396.1	KDR	KINASE	TK	508	25	17	14	1.216	1	0.966	0.987	1.135
IPI00021917.1	RIPK2	KINASE	TKL	1630	197	131	27	0.744	1	0.486	0.538	1.703
IPI00022296.1	KIT	KINASE	TK	1047	65	44	24	1.092	1	0.927	1.07	1.048
IPI00022353.4	TYK2	KINASE	TK	1950	148	97	43	1.089	1	0.686	0.796	1.41
IPI00022536.1	RPS6KA4	KINASE	AGC	731	25	19	18	0.917	1	0.939	1.093	1
IPI00022633.3	TNK1	KINASE	TK	1079	67	44	27	1.027	1	0.52	0.601	1.808
IPI00022827.1	SLK	KINASE	STE	537	33	18	13	1.117	1	1.343	1.148	1
IPI00023530.7	CDK5	KINASE	CMGC	1319	225	162	25	1.008	1	0.952	0.943	1.06
IPI00023547.1	MAPK10	KINASE	CMGC	56	3	2	2	1.028	1	0.669	0.743	1.436
IPI00023664.3	CHEK1	KINASE	CAMK	79	2	2	2	1.224	1	1.126	1.177	1
IPI00024006.3	PIK3R4	KINASE	Other	69	4	3	3	1.274	1	1.112	1.327	1
IPI00024674.2	MAP2K4	KINASE	STE	100	4	4	4	1.018	1	0.968	1.105	1
IPI00025076.2	NTRK1	KINASE	TK	358	21	13	10	1.061	1	0.751	0.718	1.403
IPI00025698.2	LIMK2	KINASE	TKL	822	49	30	17	0.993	1	0.875	0.978	1.076
IPI00025803.3	INSR	KINASE	TK	713	38	22	18	1.23	1	1.172	1.228	1
IPI00025830.1	WEE1	KINASE	Other	1337	165	109	31	0.846	1	0.73	0.928	1.113
IPI00026689.4	CDC2	KINASE	CMGC	423	25	17	10	1.004	1	1.154	1.123	1
IPI00026984.1	IRAK3	KINASE	TKL	204	12	6	5	1.002	1	0.686	0.815	1.334
IPI00027232.3	IGF1R	KINASE	TK	884	52	18	15	1.108	1	1.1	1.212	1
IPI00027721.1	PDGFRA	KINASE	TK	1115	67	42	28	1.097	1	0.74	0.859	1.311
IPI00027729.1	CSNK1E	KINASE	CK1	766	88	27	9	1.054	1	0.9	0.887	1.149
IPI00028071.3	CLK2	KINASE	CMGC	93	6	3	3	0.841	1	0.677	0.832	1.22
IPI00028566.1	NUAK1	KINASE	CAMK	183	9	5	4	0.996	1	0.735	0.802	1.299
IPI00029045.1	IKBKE	KINASE	Other	997	45	29	20	0.973	1	0.685	0.788	1.339
IPI00029132.3	BTK	KINASE	TK	2873	604	413	53	0.93	1	0.706	0.754	1.322
IPI00029196.6	PRKCQ	KINASE	AGC	1274	121	67	32	0.906	1	0.963	0.992	1
IPI00029219.1	ACVR1	KINASE	TKL	749	72	48	15	0.958	1	0.725	0.8	1.284
IPI00029263.2	FER	KINASE	TK	2503	308	185	52	1.038	1	0.569	0.632	1.697
IPI00029702.1	PTK2B	KINASE	TK	3600	356	239	69	0.969	1	0.695	0.776	1.339
IPI00029756.2	MERTK	KINASE	TK	585	31	17	13	1.08	1	0.98	1.076	1.012
IPI00030887.1	TYRO3	KINASE	TK	83	2	2	2	0.962	1	0.749	0.88	1.204
IPI00031016.1	JAK2	KINASE	TK	514	23	13	12	1.047	1	0.954	1.061	1.016
IPI00031410.1	mTOR	KINASE	Atypical	4031	268	177	91	1.275	1	1.046	1.334	1
IPI00031681.1	CDK2	KINASE	CMGC	1039	128	88	19	0.971	1	0.973	0.93	1.036
IPI00064797.1	MARK4	KINASE	CAMK	571	31	20	13	0.913	1	0.742	0.914	1.155
IPI00070943.4	PI4KA	KINASE	Lipid Kinase	790	36	20	20	1.305	1	1.108	1.356	1
IPI00102677.1	TESK2	KINASE	TKL	675	35	21	17	0.959	1	0.864	1.037	1.031
IPI00142487.2	KIAA1804	KINASE	TKL	106	7	3	3	1.151	1	1.126	1.126	1
IPI00148020.2	BRSK1	KINASE	CAMK	50	2	2	2	0.786	1	0.756	0.958	1.042
IPI00149094.4	MAP4K2	KINASE	STE	430	17	10	9	0.958	1	0.855	0.877	1.13
IPI00151170.4	TTK	KINASE	Other	136	6	3	3	0.995	1	1.215	1.235	1
IPI00152303.7	PIP4K2C	KINASE	Lipid Kinase	410	23	16	11	0.929	1	1.089	1.074	1
IPI00158248.3	MAP2K5	KINASE	STE	801	70	52	17	1.027	1	0.995	0.976	1.028
IPI00163851.5	EIF2AK4	KINASE	Other	1134	40	29	27	1.11	1	1.132	1.204	1
IPI00164934.3	TGFBR2	KINASE	TKL	504	22	12	11	0.887	1	1.001	1.105	1
IPI00165955.2	MAPK15	KINASE	CMGC	40	2	2	2	0.868	1	0.741	0.76	1.245
IPI00166098.1	PDIK1L	KINASE	Other	94	5	2	2	1	1	0.984	1.107	1
IPI00170508.1	CAMK1D	KINASE	CAMK	215	8	4	4	0.935	1	0.991	1.057	1
IPI00176469.2	CABC1	KINASE	Atypical	1055	84	52	22	1.112	1	1.152	1.1	1
IPI00181703.1	MAP3K3	KINASE	STE	492	37	18	11	1.081	1	0.778	0.842	1.285
IPI00183118.4	MARK3	KINASE	CAMK	1514	141	69	25	0.977	1	0.837	0.937	1.114
IPI00185037.9	MARK1	KINASE	CAMK	724	40	26	15	0.998	1	0.806	0.944	1.142
IPI00216190.1	GSK3B	KINASE	CMGC	1592	212	152	23	0.979	1	0.528	0.63	1.709
IPI00216470.1	PIP4K2B	KINASE	Lipid Kinase	38	2	2	2	0.837	1	0.919	1.104	1
IPI00217024.1	MAP4K3	KINASE	STE	430	19	14	8	0.98	1	0.833	0.847	1.179
IPI00218424.3	FGFR2	KINASE	TK	952	67	35	17	0.878	1	0.84	0.946	1.052
IPI00218437.2	CSNK1G3	KINASE	CK1	1192	98	16	6	0.971	1	0.648	0.809	1.353
IPI00219012.4	FYN	KINASE	TK	1430	214	143	30	0.859	1	0.542	0.622	1.597
IPI00219628.3	PRKCB	KINASE	AGC	676	78	51	18	0.998	1	0.62	0.618	1.614
IPI00220253.1	FGFR3	KINASE	TK	205	15	5	5	0.971	1	0.921	1.077	1
IPI00220306.1	MAPK8	KINASE	CMGC	1344	220	94	19	0.95	1	0.579	0.666	1.566
IPI00221141.3	MAPK14	KINASE	CMGC	1605	406	284	25	0.969	1	0.551	0.667	1.617
IPI00221171.4	ABL1	KINASE	TK	3759	646	325	60	0.71	1	0.841	0.815	1.033
IPI00221305.4	CAMK2B	KINASE	CAMK	482	40	26	9	0.985	1	0.299	0.393	2.868
IPI00289329.2	EPHB3	KINASE	TK	370	19	11	9	1.074	1	1.057	1.139	1
IPI00289342.1	EPHB4	KINASE	TK	3034	314	182	46	0.75	1	0.673	0.746	1.233
IPI00289357.4	ULK1	KINASE	Other	71	4	2	2	1.043	1	1.027	0.961	1.028
IPI00289892.1	HIPK2	KINASE	CMGC	126	6	2	2	0.984	1	0.997	1.163	1
IPI00290239.2	CAMKK2	KINASE	Other	1356	117	76	26	1.017	1	0.758	0.791	1.302
IPI00291702.2	LIMK1	KINASE	TKL	586	32	19	16	0.967	1	0.785	0.821	1.225
IPI00292056.4	PIK3C2B	KINASE	Lipid Kinase	160	9	4	4	1.145	1	1.082	0.961	1.05
IPI00292228.1	GSK3A	KINASE	CMGC	1901	447	171	18	1.058	1	0.517	0.591	1.857
IPI00292690.1	PIK3CG	KINASE	Lipid Kinase	58	3	2	2	1.052	1	1.422	1.045	1
IPI00293565.4	FLT4	KINASE	TK	1389	92	57	31	1.119	1	0.571	0.648	1.738
IPI00293613.2	TBK1	KINASE	Other	3132	635	408	50	0.999	1	0.603	0.722	1.509
IPI00293652.1	IRAK1	KINASE	TKL	489	26	17	11	0.932	1	0.962	1.037	1
IPI00294250.2	EPHA1	KINASE	TK	382	20	13	12	0.584	1	0.785	0.765	1.022
IPI00294344.2	FES	KINASE	TK	1717	124	87	38	1.016	1	0.581	0.675	1.605
IPI00294528.1	MET	KINASE	TK	529	31	23	14	0.938	1	0.962	0.966	1.005
IPI00294842.3	MAP4K5	KINASE	STE	1166	88	50	18	0.943	1	0.871	0.886	1.106
IPI00296337.2	PRKDC	KINASE	Atypical	11655	1285	862	235	1.504	1	1.253	1.518	1
IPI00298105.4	EPHA3	KINASE	TK	1757	91	49	31	1.054	1	0.961	1.055	1.019
IPI00298306.3	ATM	KINASE	Atypical	794	43	19	18	1.325	1	1.061	1.436	1
IPI00298625.2	LYN	KINASE	TK	2445	470	260	39	0.872	1	0.665	0.736	1.336
IPI00298940.3	AURKA	KINASE	Other	1669	243	121	28	0.993	1	0.574	0.665	1.609
IPI00298949.1	GAK	KINASE	Other	3425	537	318	59	0.758	1	0.866	0.847	1.026
IPI00301609.8	NEK9	KINASE	Other	3179	550	364	54	1.104	1	0.685	0.774	1.442
IPI00302351.2	STK33	KINASE	CAMK	714	33	22	17	0.913	1	1.043	1.015	1
IPI00303550.2	MAPK9	KINASE	CMGC	1624	374	137	17	0.972	1	0.59	0.707	1.52
IPI00303797.3	BRAF	KINASE	TKL	1155	83	32	20	0.972	1	0.993	1.06	1
IPI00304648.4	MYLK3	KINASE	CAMK	264	15	8	7	0.978	1	1.062	1.05	1
IPI00307755.3	PRKAA2	KINASE	CAMK	662	55	43	15	1.06	1	0.892	1.002	1.088
IPI00328149.3	EIF2AK1	KINASE	Other	712	41	24	18	0.97	1	0.982	1.09	1
IPI00328867.6	SRC	KINASE	TK	1253	152	106	20	0.887	1	0.521	0.596	1.689
IPI00329236.3	PRKCD	KINASE	AGC	1171	79	53	27	0.978	1	0.96	0.94	1.041
IPI00329488.4	ABL2	KINASE	TK	2127	260	164	42	0.764	1	0.632	0.683	1.341
IPI00329638.11	ZAK	KINASE	TKL	1240	119	73	25	0.923	1	0.955	1.004	1
IPI00335101.1	RPS6KA5	KINASE	AGC	679	29	23	17	0.994	1	1.126	1.19	1
IPI00337426.1	BMP2K	KINASE	Other	1886	147	97	32	1.011	1	0.804	0.836	1.226
IPI00339265.3	BRSK2	KINASE	CAMK	345	17	5	5	1.027	1	0.946	0.989	1.048
IPI00384276.3	PIM3	KINASE	CAMK	103	5	3	3	1.128	1	0.939	1.096	1.046
IPI00385449.4	PRKCA	KINASE	AGC	1060	164	49	14	0.961	1	0.656	0.678	1.47
IPI00386260.5	MAP3K4	KINASE	STE	3158	245	147	64	0.893	1	0.908	0.991	1
IPI00396662.2	NEK6	KINASE	Other	52	2	2	2	1.336	1	1.125	1.265	1
IPI00410287.3	PRKAA1	KINASE	CAMK	2157	481	214	27	1.031	1	0.783	0.907	1.202
IPI00410344.3	PLK4	KINASE	Other	717	54	31	17	0.997	1	0.475	0.573	1.906
IPI00410485.2	TAOK3	KINASE	STE	453	38	20	9	0.914	1	0.807	0.869	1.142
IPI00411984.5	STK3	KINASE	STE	664	48	33	14	1.077	1	1.008	1.098	1
IPI00412298.3	ATR	KINASE	Atypical	847	39	23	23	1.263	1	1.048	1.335	1
IPI00412433.1	MAP3K5	KINASE	STE	562	20	15	15	1.205	1	0.962	1.229	1.006
IPI00412672.1	PKN1	KINASE	AGC	763	36	24	18	1.103	1	0.963	1.132	1.004
IPI00412829.2	TEK	KINASE	TK	526	31	16	11	1.081	1	0.871	0.956	1.139
IPI00413780.3	PKN3	KINASE	AGC	364	20	10	9	0.94	1	0.922	0.991	1.014
IPI00413961.3	PTK2	KINASE	TK	3380	479	313	69	1.042	1	0.765	0.829	1.281
IPI00414132.1	ICK	KINASE	CMGC	190	8	4	3	1.049	1	0.65	0.786	1.427
IPI00418221.3	MAP3K6	KINASE	STE	211	8	8	8	1.063	1	0.941	1.273	1
IPI00436355.1	PRKG1	KINASE	AGC	1901	149	106	41	1.044	1	0.985	1.144	1
IPI00437565.5	ACVR2B	KINASE	TKL	619	44	28	13	0.924	1	0.808	0.929	1.108
IPI00440502.3	BRD2	KINASE, BROMO	Atypical	914	46	36	18	1.016	1	0.873	1.212	1
IPI00440727.1	BRD4	KINASE, BROMO	Atypical	1284	119	46	21	1.185	1	1.051	1.176	1
IPI00448798.6	CSNK1A1	KINASE	CK1	858	102	66	19	1.025	1	0.967	1.013	1.023
IPI00454910.1	CDC42BPG	KINASE	AGC	50	6	2	2	1.353	1	0.972	1.031	1.175
IPI00465291.3	SIK2	KINASE	CAMK	1494	107	77	32	0.831	1	0.506	0.603	1.651
IPI00477982.1	RPS6KA1	KINASE	AGC	2078	227	106	25	0.986	1	0.962	1.004	1.01
IPI00478653.2	RPS6KA2	KINASE	AGC	371	15	10	8	1.058	1	0.735	0.9	1.259
IPI00513803.3	MAP3K2	KINASE	STE	910	53	19	14	0.979	1	0.965	1.021	1
IPI00514275.2	TNIK	KINASE	STE	448	32	7	5	1.004	1	1.545	1.423	1
IPI00515097.3	LCK	KINASE	TK	88	5	2	2	0.911	1	0.609	0.654	1.513
IPI00550056.1	CAMK2A	KINASE	CAMK	51	8	2	2	0.933	1	0.295	0.368	2.916
IPI00552413.2	CDK9	KINASE	CMGC	842	53	39	17	1.038	1	1.196	1.135	1
IPI00552750.2	TNK2	KINASE	TK	1082	79	48	25	0.949	1	0.652	0.748	1.392
IPI00555838.1	MARK2	KINASE	CAMK	2798	373	167	43	0.981	1	0.781	0.932	1.156
IPI00646510.2	HCK	KINASE	TK	1004	72	51	21	0.902	1	0.719	0.788	1.262
IPI00647707.3	ADCK4	KINASE	Atypical	93	3	3	3	1.192	1	0.975	1.365	1
IPI00651657.2	KSR1	KINASE	TKL	65	3	2	2	1.168	1	1.312	1.085	1
IPI00657720.1	KIAA0999	KINASE	CAMK	1805	172	99	33	0.935	1	0.753	0.85	1.207
IPI00657861.1	DDR1	KINASE	TK	1113	92	48	23	1.03	1	0.715	0.856	1.292
IPI00747261.3	HIPK1	KINASE	CMGC	316	11	5	5	1.122	1	0.986	0.907	1.121
IPI00783156.1	BMPR2	KINASE	TKL	333	17	13	11	1.075	1	1.016	1.059	1
IPI00783604.2	EPHA6	KINASE	TK	179	13	5	5	1.025	1	0.523	0.615	1.779
IPI00784013.1	JAK1	KINASE	TK	3497	363	248	72	1.027	1	0.702	0.807	1.343
IPI00784262.2	ACVRL1	KINASE	TKL	221	7	7	7	1.008	1	0.844	0.91	1.145
IPI00787836.1	ADCK1	KINASE	Atypical	394	21	12	8	1.094	1	0.922	1.042	1.066
IPI00791893.1	CSNK1G1	KINASE	CK1	170	7	4	4	1.005	1	0.84	0.967	1.11
IPI00792960.2	CAMKK1	KINASE	Other	884	57	43	22	1.035	1	0.913	0.943	1.096
IPI00796914.1	AURKB	KINASE	Other	1042	125	89	23	0.976	1	0.68	0.773	1.36
IPI00828081.1	CAMK2D	KINASE	CAMK	1901	1007	375	21	1.008	1	0.195	0.311	3.968
IPI00847572.1	RIPK3	KINASE	TKL	42	2	2	2	1.15	1	0.71	0.92	1.319
IPI00855985.2	MAP3K1	KINASE	STE	1035	71	47	21	0.991	1	0.605	0.703	1.522
IPI00903077.1	ACVR2A	KINASE	TKL	544	32	21	12	0.911	1	0.796	0.98	1.076
IPI00908444.1	CAMK2G	KINASE	CAMK	1985	489	257	26	1.033	1	0.249	0.366	3.306
IPI00909627.1	PKMYT1	KINASE	Other	847	105	61	18	0.986	1	0.795	0.984	1.116
IPI00910421.1	PCTK1	KINASE	CMGC	102	8	4	4	0.958	1	0.924	0.971	1.033
IPI00910923.1	MAPK7	KINASE	CMGC	327	10	7	7	1.016	1	0.92	0.947	1.08
IPI00910978.1	ULK3	KINASE	Other	1346	149	99	23	1.032	1	0.628	0.665	1.572
IPI00915761.1	CLK1	KINASE	CMGC	319	14	7	6	1.021	1	0.703	0.914	1.25
IPI00915837.1	STK16	KINASE	Other	433	24	19	10	0.994	1	0.724	0.809	1.301
IPI00916402.1	AAK1	KINASE	Other	1575	228	135	26	0.999	1	0.8	0.882	1.188

## Sheet: new kinobeads
IPI identifier	Gene.Name	Targetclass	SubClass	proteinscore	totalpsm	qusm	qupm	Binding	Binding	Rebinding	Rebinding	IC502KD
IPI00000352.1	DYRK1B	KINASE	CMGC	221	12	6	6	1	0.906619	0.618191	0.800241	1.344
IPI00000685.1	CDK7	KINASE	CMGC	689	27	22	11	1	0.869242	0.865635	1.06371	1
IPI00000878.4	TEC	KINASE	TK	2731	211	122	42	1	0.871942	0.287373	0.375459	2.824
IPI00000885.1	FRK	KINASE	TK	709	31	19	13	1	0.921087	0.416276	0.559762	1.968
IPI00000977.1	MAP3K11	KINASE	TKL	1277	35	29	22	1	0.961501	0.555195	0.635425	1.647
IPI00002232.2	TAOK1	KINASE	STE	727	32	15	10	1	0.870103	0.685269	0.816874	1.245
IPI00002538.1	PDPK1	KINASE	AGC	813	34	19	14	1	0.857041	0.685165	0.851144	1.209
IPI00002804.1	PKN2	KINASE	AGC	1583	57	34	22	1	0.932026	0.818661	1.00204	1.061
IPI00003431.1	MAPK6	KINASE	CMGC	1051	32	21	17	1	0.873129	0.803032	0.991563	1.044
IPI00003479.3	MAPK1	KINASE	CMGC	1632	663	381	19	1	0.933413	0.51739	0.702761	1.585
IPI00003783.1	MAP2K2	KINASE	STE	1365	68	29	17	1	0.912381	0.781957	0.995397	1.076
IPI00003814.1	MAP2K6	KINASE	STE	1289	67	40	15	1	0.908128	0.70732	0.868234	1.211
IPI00004363.1	STK39	KINASE	STE	677	30	20	11	1	0.872095	0.878991	1.05148	1
IPI00004409.2	DDR2	KINASE	TK	880	26	16	12	1	0.877397	0.686823	0.86319	1.211
IPI00004472.1	WNK1	KINASE	Other	317	17	8	8	1	0.911184	0.511802	0.678855	1.605
IPI00004497.2	BCR	KINASE	Atypical	3805	262	165	54	1	0.948568	0.552653	0.634589	1.641
IPI00004566.1	ITK	KINASE	TK	1237	47	38	24	1	0.87356	0.26104	0.341595	3.109
IPI00005014.2	PIM1	KINASE	CAMK	981	54	28	12	1	0.921036	0.494974	0.631134	1.706
IPI00005104.1	CHUK	KINASE	Other	1135	38	26	20	1	0.882774	0.979988	1.15236	1
IPI00005142.1	FGFR1	KINASE	TK	1155	55	28	17	1	0.898195	0.593252	0.697846	1.47
IPI00005222.4	EPHB6	KINASE	TK	1901	78	56	29	1	0.935429	0.751654	0.859518	1.201
IPI00005731.2	BMPR1A	KINASE	TKL	1295	44	26	16	1	0.90136	0.30578	0.424361	2.604
IPI00005732.1	ACVR1B	KINASE, PROTEASE	TKL, Metalloproteinase	768	35	27	13	1	0.932604	0.417487	0.543725	2.011
IPI00005733.1	TGFBR1	KINASE	TKL	1823	111	66	20	1	0.953109	0.618789	0.784944	1.391
IPI00005777.1	MAPKAPK3	KINASE	CAMK	263	8	7	7	1	0.751825	0.569559	0.701112	1.379
IPI00005858.1	LATS1	KINASE	AGC	2633	135	67	40	1	0.910625	0.882858	1.02365	1.002
IPI00006471.3	MELK	KINASE	CAMK	1483	61	44	24	1	0.861074	0.452826	0.547784	1.86
IPI00007123.1	RPS6KA6	KINASE	AGC	280	7	6	6	1	0.90163	0.430315	0.498785	2.047
IPI00007641.2	IRAK4	KINASE	TKL	2098	147	114	36	1	0.939669	0.592407	0.748797	1.446
IPI00007811.1	CDK4	KINASE	CMGC	354	12	8	8	1	0.830155	0.810339	1.00835	1.006
IPI00008237.6	NLK	KINASE	CMGC	631	20	17	13	1	0.897093	0.548632	0.709531	1.508
IPI00008290.2	EPHA5	KINASE	TK	783	23	14	13	1	0.865183	0.499829	0.648586	1.624
IPI00008315.4	EPHB1	KINASE	TK	1408	45	24	18	1	0.901448	0.42708	0.5176	2.013
IPI00008318.1	EPHA4	KINASE	TK	1798	72	39	24	1	0.905531	0.493171	0.615801	1.718
IPI00008883.4	NUAK2	KINASE	CAMK	166	3	3	3	1	0.959229	0.601997	0.736466	1.464
IPI00009334.5	PRKD2	KINASE	CAMK	2524	198	80	26	1	0.921034	0.572066	0.694181	1.517
IPI00009688.1	PIP4K2A	KINASE	Lipid Kinase	990	65	46	13	1	0.910018	0.729633	0.914807	1.162
IPI00010080.2	OXSR1	KINASE	STE	1385	55	28	15	1	0.87555	0.866545	1.01003	1
IPI00010862.2	BMPR1B	KINASE	TKL	395	16	11	8	1	0.888956	0.398926	0.523739	2.047
IPI00011102.2	CSNK1D	KINASE	CK1	1323	93	19	8	1	0.985553	0.69134	0.875422	1.267
IPI00011218.1	CSF1R	KINASE	TK	678	28	18	14	1	0.838271	0.811577	1.0445	1
IPI00011488.4	STK4	KINASE	STE	1838	134	75	23	1	0.8889	0.683667	0.838034	1.241
IPI00012322.1	PRKG2	KINASE	AGC	66	6	2	2	1	1.15377	1.02471	1.24321	1
IPI00012866.2	AKT1	KINASE	AGC	580	29	14	12	1	0.88721	0.908421	1.1418	1
IPI00012870.1	AKT2	KINASE	AGC	381	17	13	10	1	0.856686	0.746994	0.895154	1.131
IPI00012891.1	PHKG2	KINASE	CAMK	421	16	7	6	1	0.952308	0.901038	1.1009	1
IPI00013212.1	CSK	KINASE	TK	2265	332	229	31	1	0.946862	0.534533	0.713214	1.56
IPI00013219.1	ILK	KINASE	TKL	479	16	12	12	1	0.919539	0.619691	0.748714	1.403
IPI00013721.2	PRPF4B	KINASE	CMGC	424	23	11	10	1	0.703659	1.14832	1.24374	1
IPI00013749.3	PRKCZ	KINASE	AGC	314	9	6	5	1	0.871496	0.899574	1.02035	1
IPI00013773.2	RIPK1	KINASE	TKL	362	9	7	7	1	0.805098	0.800942	1.04038	1
IPI00013981.4	YES1	KINASE	TK	2147	227	77	18	1	0.918039	0.343629	0.425626	2.493
IPI00013983.1	RET	KINASE	TK	66	2	2	2	1	0.913353	0.688498	0.706563	1.372
IPI00014068.1	PAK4	KINASE	STE	1939	190	126	31	1	0.938032	0.542231	0.658878	1.614
IPI00014344.1	DYRK1A	KINASE	CMGC	1385	73	38	21	1	0.903639	0.726893	0.875433	1.188
IPI00014873.2	CDK10	KINASE	CMGC	414	16	11	8	1	0.918527	0.402558	0.533174	2.05
IPI00015213.1	DAPK3	KINASE	CAMK	305	11	8	7	1	0.959568	0.928039	1.0924	1
IPI00015538.1	PRKD3	KINASE	CAMK	1067	50	28	13	1	0.975645	0.591332	0.68141	1.552
IPI00015864.1	RNASEL	KINASE	Other	535	18	12	10	1	0.858038	0.942695	1.04038	1
IPI00015902.3	PDGFRB	KINASE	TK	1509	60	45	25	1	0.911936	0.780673	0.88659	1.147
IPI00015927.1	PTK6	KINASE	TK	229	10	7	7	1	0.8606	0.281775	0.360331	2.898
IPI00015974.2	ERN1	KINASE	Other	1256	40	29	20	1	0.972997	0.853596	0.982022	1.075
IPI00016371.1	ERBB4	KINASE	TK	463	12	8	8	1	0.906422	0.773677	0.817869	1.198
IPI00016613.2	CSNK2A1	KINASE	Other	1969	467	157	5	1	0.901147	0.764	0.946141	1.112
IPI00016639.7	PRKCI	KINASE	AGC	160	5	4	3	1	0.808911	0.894162	0.978414	1
IPI00016645.3	EPHA7	KINASE	TK	2136	88	50	29	1	0.85111	0.757537	0.858866	1.145
IPI00016690.2	LATS2	KINASE	AGC	305	12	7	7	1	0.886941	0.930093	1.11337	1
IPI00016871.1	FGR	KINASE	TK	677	28	21	15	1	0.89556	0.404301	0.542498	2.002
IPI00018182.2	TESK1	KINASE	TKL	754	24	14	12	1	0.888437	0.477719	0.622227	1.717
IPI00018195.3	MAPK3	KINASE	CMGC	1103	83	42	13	1	0.864121	0.719472	0.884523	1.162
IPI00018274.1	EGFR	KINASE	TK	3372	237	149	49	1	0.887629	0.755224	0.777551	1.232
IPI00018597.1	SYK	KINASE	TK	845	34	23	14	1	0.891412	0.55273	0.675961	1.539
IPI00019463.3	EIF2AK2	KINASE	Other	206	7	4	4	1	0.931382	0.928042	1.1126	1
IPI00019473.2	MAPK11	KINASE	CMGC	447	17	10	6	1	0.808469	0.50241	0.647724	1.572
IPI00020258.3	MAP4K1	KINASE	STE	612	18	13	12	1	0.870513	0.634233	0.731149	1.37
IPI00020578.2	ARAF	KINASE	TKL	935	39	25	18	1	0.93507	0.805631	1.07409	1.029
IPI00020602.1	CSNK2A2	KINASE	Other	1799	314	230	23	1	0.92463	0.675613	0.866598	1.248
IPI00020898.1	RPS6KA3	KINASE	AGC	2144	228	146	27	1	0.911299	0.798175	0.92445	1.11
IPI00020899.3	BMX	KINASE	TK	956	34	26	18	1	0.857912	0.515503	0.656	1.586
IPI00020904.1	PRKX	KINASE	AGC	519	22	12	8	1	0.852131	0.821772	1.02164	1.005
IPI00021175.1	CRKRS	KINASE	CMGC	2104	74	50	36	1	0.966517	1.04853	1.19969	1
IPI00021248.1	PLK1	KINASE	Other	1031	51	38	22	1	0.905957	0.601546	0.781418	1.378
IPI00021250.3	DAPK1	KINASE	CAMK	1503	39	31	28	1	0.910961	0.79809	0.882266	1.137
IPI00021267.1	EPHA2	KINASE	TK	1929	88	62	32	1	0.93804	0.542216	0.650834	1.624
IPI00021274.2	EPHA8	KINASE	TK	79	4	2	2	1	0.854736	0.550522	0.610075	1.598
IPI00021275.4	EPHB2	KINASE	TK	1521	60	45	23	1	0.903315	0.537575	0.643221	1.612
IPI00021331.1	NEK2	KINASE	Other	1360	49	36	21	1	0.908394	0.495786	0.635708	1.687
IPI00021365.2	LTK	KINASE	TK	218	4	4	4	1	0.996256	0.761128	0.790858	1.286
IPI00021396.1	KDR	KINASE	TK	1188	38	27	21	1	0.909242	0.601165	0.617827	1.566
IPI00021917.1	RIPK2	KINASE	TKL	1926	119	80	27	1	0.913355	0.33762	0.446806	2.439
IPI00022150.1	PIP5K1A	KINASE	Lipid Kinase	126	4	4	4	1	0.930315	0.888644	1.03743	1.002
IPI00022296.1	KIT	KINASE	TK	929	37	21	15	1	0.889111	0.8956	1.11003	1
IPI00022353.4	TYK2	KINASE	TK	3316	184	131	60	1	0.930478	0.342707	0.398316	2.605
IPI00022536.1	RPS6KA4	KINASE	AGC	2034	81	61	32	1	0.949886	0.811942	0.908381	1.133
IPI00022541.2	CDKL2	KINASE	CMGC	159	6	2	2	1	0.859355	0.624066	0.814765	1.292
IPI00022542.1	ROCK1	KINASE	AGC	108	8	3	3	1	0.64672	0.727007	0.909531	1.006
IPI00022633.3	TNK1	KINASE	TK	1496	77	49	23	1	0.933872	0.238423	0.324276	3.437
IPI00022827.1	SLK	KINASE	STE	4604	249	177	68	1	0.928911	0.720465	0.763008	1.3
IPI00023529.1	CDK6	KINASE	CMGC	165	3	2	2	1	0.822735	0.723795	0.939322	1.096
IPI00023530.7	CDK5	KINASE	CMGC	1361	147	111	21	1	0.911053	0.562246	0.711953	1.5
IPI00023547.1	MAPK10	KINASE	CMGC	338	12	8	5	1	0.863425	0.364088	0.452335	2.282
IPI00023664.3	CHEK1	KINASE	CAMK	1321	62	51	25	1	0.921726	0.461892	0.59005	1.827
IPI00024006.3	PIK3R4	KINASE	Other	522	15	10	8	1	0.913368	0.910597	0.992116	1.006
IPI00024674.2	MAP2K4	KINASE	STE	1087	56	45	21	1	0.914846	0.667484	0.830248	1.278
IPI00024709.1	IKBKB	KINASE	Other	796	23	14	12	1	0.915884	1.01192	1.14518	1
IPI00025076.2	NTRK1	KINASE	TK	921	38	26	15	1	0.910687	0.524271	0.572578	1.742
IPI00025679.5	SIK1	KINASE	CAMK	336	9	7	6	1	0.895833	0.448992	0.523361	1.95
IPI00025698.2	LIMK2	KINASE	TKL	749	38	26	15	1	0.90292	0.625829	0.823983	1.313
IPI00025714.1	RIPK4	KINASE	TKL	193	6	3	3	1	0.912299	0.765934	0.836434	1.193
IPI00025803.3	INSR	KINASE	TK	2320	72	59	40	1	0.898781	0.770247	0.802635	1.207
IPI00025830.1	WEE1	KINASE	Other	2059	148	108	35	1	0.960819	0.49748	0.603161	1.782
IPI00026689.4	CDC2	KINASE	CMGC	1231	110	76	18	1	0.885532	0.744659	0.916253	1.135
IPI00026791.1	CDK8	KINASE	CMGC	368	14	9	8	1	0.838978	0.731468	0.912044	1.119
IPI00026984.1	IRAK3	KINASE	TKL	926	34	17	14	1	0.851007	0.22028	0.288777	3.636
IPI00027232.3	IGF1R	KINASE	TK	2548	108	63	41	1	0.857581	0.797849	0.846048	1.13
IPI00027251.1	STK38	KINASE	AGC	1102	44	27	17	1	0.856107	0.911335	1.10958	1
IPI00027721.1	PDGFRA	KINASE	TK	728	18	13	13	1	0.899212	0.892095	1.07766	1
IPI00027729.1	CSNK1E	KINASE	CK1	581	22	14	7	1	0.869621	0.723774	0.870249	1.173
IPI00027883.2	MAST1	KINASE	AGC	124	9	2	2	1	1.02019	0.838328	1.12546	1.029
IPI00028071.3	CLK2	KINASE	CMGC	393	12	8	7	1	0.91248	0.783039	1.05796	1.039
IPI00028296.1	CAMK1	KINASE	CAMK	177	4	2	2	1	0.789015	0.841655	1.12505	1
IPI00028566.1	NUAK1	KINASE	CAMK	358	11	6	6	1	0.972722	0.539277	0.696412	1.596
IPI00028932.7	MAST3	KINASE	AGC	2124	65	35	27	1	0.996806	0.59883	0.728597	1.504
IPI00029045.1	IKBKE	KINASE	Other	1397	45	33	25	1	0.866911	0.614546	0.732393	1.386
IPI00029132.3	BTK	KINASE	TK	3276	334	251	46	1	0.865478	0.386212	0.473175	2.171
IPI00029196.6	PRKCQ	KINASE	AGC	1766	83	52	30	1	0.897491	0.889538	1.01191	1
IPI00029219.1	ACVR1	KINASE	TKL	928	43	32	14	1	0.831278	0.30274	0.408954	2.573
IPI00029263.2	FER	KINASE	TK	3422	252	166	48	1	0.899164	0.377543	0.459679	2.268
IPI00029702.1	PTK2B	KINASE	TK	4985	415	298	75	1	0.929415	0.393756	0.453655	2.277
IPI00029756.2	MERTK	KINASE	TK	1291	58	36	21	1	0.913736	0.549673	0.589286	1.68
IPI00030273.1	MST1R	KINASE	TK	496	13	10	10	1	0.884313	0.70261	0.823763	1.235
IPI00030887.1	TYRO3	KINASE	TK	480	11	10	9	1	0.977149	0.82258	0.937368	1.123
IPI00031016.1	JAK2	KINASE	TK	2329	98	61	39	1	0.932726	0.602104	0.681274	1.506
IPI00031410.1	mTOR	KINASE	Atypical	1427	41	30	26	1	0.925324	0.924333	0.960889	1.021
IPI00031681.1	CDK2	KINASE	CMGC	1596	197	135	20	1	0.899024	0.376892	0.489053	2.193
IPI00032099.1	STRADB	KINASE	STE	105	2	2	2	1	0.947584	0.770324	0.986044	1.109
IPI00033388.1	DAPK2	KINASE	CAMK	212	6	3	3	1	0.88821	0.905096	1.10152	1
IPI00064797.1	MARK4	KINASE	CAMK	1235	53	43	27	1	0.933225	0.545051	0.672601	1.588
IPI00069084.2	TRRAP	KINASE	Atypical	306	18	6	6	1	0.982242	0.740442	0.778467	1.305
IPI00070943.4	PI4KA	KINASE	Lipid Kinase	678	17	11	11	1	0.943441	0.730593	0.776577	1.289
IPI00074258.3	MASTL	KINASE	AGC	439	14	9	9	1	0.808859	0.762305	0.934171	1.066
IPI00099522.2	HIPK3	KINASE	CMGC	505	16	11	9	1	0.88233	0.449331	0.55827	1.868
IPI00099756.1	AURKC	KINASE	Other	129	5	3	3	1	0.784344	0.427121	0.465605	1.999
IPI00102677.1	TESK2	KINASE	TKL	773	29	19	16	1	0.877428	0.705946	0.891425	1.175
IPI00141933.3	BUB1B	KINASE	Other	451	11	9	9	1	0.86006	0.709776	0.871411	1.176
IPI00142487.2	KIAA1804	KINASE	TKL	1359	53	39	25	1	0.887572	0.679272	0.822606	1.257
IPI00148020.2	BRSK1	KINASE	CAMK	247	12	8	7	1	0.887489	0.560214	0.654333	1.554
IPI00149094.4	MAP4K2	KINASE	STE	1576	54	35	23	1	0.887319	0.737507	0.822219	1.21
IPI00151170.4	TTK	KINASE	Other	1755	67	54	29	1	0.876462	0.787662	0.918439	1.1
IPI00152303.7	PIP4K2C	KINASE	Lipid Kinase	1480	106	64	20	1	0.892076	0.685626	0.86557	1.22
IPI00152658.1	NEK7	KINASE	Other	534	27	20	10	1	0.870365	0.61954	0.805405	1.313
IPI00158248.3	MAP2K5	KINASE	STE	1201	67	39	15	1	0.932659	0.558622	0.698774	1.537
IPI00160672.1	MAPKAPK5	KINASE	CAMK	606	17	9	8	1	0.896891	0.88039	1.08401	1
IPI00163376.2	UHMK1	KINASE	Other	281	11	6	6	1	0.923343	0.726531	0.898573	1.184
IPI00163851.5	EIF2AK4	KINASE	Other	3992	171	121	64	1	0.93735	0.901486	0.930685	1.057
IPI00164934.3	TGFBR2	KINASE	TKL	1296	50	34	22	1	0.949043	0.463366	0.557812	1.909
IPI00165249.2	PFTK1	KINASE	CMGC	123	5	4	3	1	0.755721	0.6949	0.874333	1.119
IPI00165955.2	MAPK15	KINASE	CMGC	328	11	9	8	1	0.905818	0.339995	0.377422	2.656
IPI00166098.1	PDIK1L	KINASE	Other	270	9	6	6	1	0.852183	0.606852	0.752599	1.362
IPI00166680.1	MINK1	KINASE	STE	928	40	30	20	1	0.957515	0.744497	0.865334	1.216
IPI00170508.1	CAMK1D	KINASE	CAMK	89	3	2	2	1	0.818545	0.712581	0.925206	1.11
IPI00171336.3	RIOK1	KINASE	Atypical	303	12	6	6	1	0.887043	1.01756	1.29579	1
IPI00175649.3	LRRK2	KINASE	TKL	2228	65	46	42	1	0.977538	0.556917	0.580099	1.739
IPI00176469.2	CABC1	KINASE	Atypical	1704	146	99	29	1	0.875726	0.592571	0.735121	1.413
IPI00179189.7	MAP3K9	KINASE	TKL	322	11	6	6	1	0.916001	0.408186	0.53438	2.033
IPI00181703.1	MAP3K3	KINASE	STE	1269	57	36	21	1	0.890484	0.627477	0.810643	1.315
IPI00183118.4	MARK3	KINASE	CAMK	2458	143	92	35	1	0.934037	0.6045	0.759416	1.418
IPI00185037.9	MARK1	KINASE	CAMK	1636	71	45	28	1	0.896429	0.559081	0.697712	1.509
IPI00215999.1	CDC2L1	KINASE	CMGC	817	31	19	15	1	0.825985	1.24126	1.53081	1
IPI00216132.1	RPS6KB1	KINASE	AGC	276	9	4	4	1	0.830425	0.76277	0.896195	1.103
IPI00216190.1	GSK3B	KINASE	CMGC	2362	209	100	21	1	0.923738	0.314288	0.407849	2.664
IPI00216470.1	PIP4K2B	KINASE	Lipid Kinase	1243	84	43	16	1	0.862008	0.711441	0.931378	1.133
IPI00217024.1	MAP4K3	KINASE	STE	990	38	23	15	1	0.933715	0.491233	0.592384	1.785
IPI00218424.3	FGFR2	KINASE	TK	918	34	16	11	1	0.883086	0.588265	0.72821	1.43
IPI00218437.2	CSNK1G3	KINASE	CK1	295	12	3	3	1	0.914003	0.848597	1.00788	1.031
IPI00218858.1	MAP2K3	KINASE	STE	709	24	15	10	1	0.966981	0.793196	0.984387	1.107
IPI00219012.4	FYN	KINASE	TK	1551	132	87	25	1	0.907075	0.353225	0.458727	2.349
IPI00219072.5	STK11	KINASE	CAMK	707	17	15	12	1	0.870731	0.876206	1.14694	1
IPI00219418.2	JAK3	KINASE	TK	798	28	17	16	1	0.958418	0.68891	0.817184	1.3
IPI00219604.3	MAP2K1	KINASE	STE	738	48	32	13	1	0.911817	0.823738	1.00045	1.048
IPI00219628.3	PRKCB	KINASE	AGC	1072	52	27	16	1	0.942318	0.608093	0.801418	1.378
IPI00220253.1	FGFR3	KINASE	TK	333	15	7	6	1	0.89041	0.763487	0.911369	1.129
IPI00220306.1	MAPK8	KINASE	CMGC	1420	144	77	15	1	0.965705	0.241982	0.31478	3.531
IPI00221141.3	MAPK14	KINASE	CMGC	1775	220	157	23	1	0.95438	0.424486	0.591822	1.923
IPI00221171.4	ABL1	KINASE	TK	5029	357	225	61	1	0.938021	0.568718	0.654031	1.585
IPI00221305.4	CAMK2B	KINASE	CAMK	619	40	25	10	1	0.960784	0.208128	0.289163	3.943
IPI00235407.2	STK36	KINASE	Other	235	8	5	5	1	0.930751	0.638613	0.688976	1.454
IPI00237011.5	STK38L	KINASE	AGC	538	18	11	8	1	0.830509	0.905293	1.1265	1
IPI00289329.2	EPHB3	KINASE	TK	1300	31	16	16	1	0.855115	0.733968	0.870814	1.156
IPI00289342.1	EPHB4	KINASE	TK	3426	222	119	40	1	0.929888	0.497179	0.588104	1.778
IPI00289357.4	ULK1	KINASE	Other	1151	46	21	18	1	0.966035	0.773388	0.931292	1.153
IPI00289892.1	HIPK2	KINASE	CMGC	1070	40	14	9	1	0.827439	0.440783	0.533378	1.876
IPI00290239.2	CAMKK2	KINASE	Other	2175	119	82	31	1	0.895387	0.357934	0.527061	2.142
IPI00290305.3	TP53RK	KINASE	Other	493	14	10	8	1	0.766025	0.810381	1.01197	1
IPI00291068.3	PI4K2B	KINASE	Lipid Kinase	136	5	2	2	1	0.958431	0.755691	0.817551	1.245
IPI00291457.1	STK35	KINASE	Other	806	26	12	11	1	0.877761	0.790418	0.995773	1.051
IPI00291702.2	LIMK1	KINASE	TKL	1273	63	37	23	1	0.906208	0.538885	0.681987	1.561
IPI00292056.4	PIK3C2B	KINASE	Lipid Kinase	572	20	9	8	1	0.883779	0.597976	0.652166	1.507
IPI00292228.1	GSK3A	KINASE	CMGC	1420	122	80	15	1	0.991116	0.319	0.428404	2.664
IPI00293565.4	FLT4	KINASE	TK	1682	68	26	22	1	0.930602	0.391569	0.45464	2.281
IPI00293613.2	TBK1	KINASE	Other	3172	360	245	47	1	0.920682	0.546796	0.606459	1.665
IPI00293652.1	IRAK1	KINASE	TKL	1436	51	29	16	1	0.905877	0.589256	0.719471	1.456
IPI00294250.2	EPHA1	KINASE	TK	560	15	10	10	1	0.870665	0.416133	0.529824	1.978
IPI00294344.2	FES	KINASE	TK	1723	77	53	28	1	0.942864	0.49377	0.565545	1.834
IPI00294528.1	MET	KINASE	TK	2579	132	87	40	1	0.907922	0.541904	0.604939	1.664
IPI00294842.3	MAP4K5	KINASE	STE	1694	91	55	25	1	0.897889	0.725863	0.822956	1.225
IPI00295401.4	MAP3K10	KINASE	TKL	255	9	6	5	1	0.917898	0.595563	0.722588	1.455
IPI00295738.1	MAP3K7	KINASE	TKL	976	31	23	17	1	0.849201	0.777759	0.941809	1.075
IPI00296337.2	PRKDC	KINASE	Atypical	7679	282	211	139	1	0.894397	0.799516	0.829654	1.163
IPI00296992.7	AXL	KINASE	TK	1947	97	66	29	1	0.875997	0.569402	0.660186	1.526
IPI00298105.4	EPHA3	KINASE	TK	2176	89	47	30	1	0.901435	0.704067	0.850914	1.223
IPI00298306.3	ATM	KINASE	Atypical	445	18	10	10	1	0.976302	0.871424	0.860601	1.141
IPI00298625.2	LYN	KINASE	TK	1988	188	121	27	1	0.907177	0.461938	0.614768	1.771
IPI00298940.3	AURKA	KINASE	Other	1785	169	106	27	1	0.942786	0.256089	0.345886	3.227
IPI00298949.1	GAK	KINASE	Other	4380	356	264	66	1	0.947922	0.468563	0.528599	1.953
IPI00300700.4	STRADA	KINASE	STE	671	14	13	11	1	0.878278	0.864792	1.10577	1
IPI00301609.8	NEK9	KINASE	Other	3433	319	232	49	1	0.935136	0.63873	0.708739	1.436
IPI00302130.2	HIPK4	KINASE	CMGC	134	4	3	3	1	1.37257	0.72179	0.837393	1.522
IPI00302351.2	STK33	KINASE	CAMK	1538	94	42	16	1	0.911774	0.40472	0.549441	2.004
IPI00302787.3	PLK2	KINASE	Other	200	10	5	5	1	0.859603	0.704354	0.850512	1.196
IPI00303053.6	EIF2AK3	KINASE	Other	262	9	8	8	1	0.87881	1.06649	1.20311	1
IPI00303550.2	MAPK9	KINASE	CMGC	2049	270	113	19	1	0.925816	0.165038	0.237966	4.779
IPI00303797.3	BRAF	KINASE	TKL	1505	86	39	19	1	0.921429	0.815305	1.06453	1.022
IPI00304048.6	MKNK1	KINASE	CAMK	650	21	12	10	1	0.84198	0.744148	0.946421	1.09
IPI00304648.4	MYLK3	KINASE	CAMK	1172	62	19	13	1	0.924778	0.875006	1.08403	1
IPI00304742.5	STK10	KINASE	STE	2600	163	112	52	1	0.926481	0.728773	0.822904	1.242
IPI00304942.3	DYRK2	KINASE	CMGC	246	9	8	6	1	0.964575	0.745599	0.972462	1.143
IPI00306406.4	RIOK2	KINASE	Atypical	1678	75	54	26	1	0.882465	0.830756	1.03732	1.008
IPI00306708.4	PBK	KINASE	Other	127	10	4	3	1	0.836641	0.451497	0.584605	1.773
IPI00307155.7	ROCK2	KINASE	AGC	699	25	13	12	1	0.883086	0.921438	0.959726	1.001
IPI00307755.3	PRKAA2	KINASE	CAMK	1075	65	52	17	1	0.87406	0.416794	0.543754	1.951
IPI00328149.3	EIF2AK1	KINASE	Other	791	30	25	16	1	0.897413	1.01342	1.26737	1
IPI00328867.6	SRC	KINASE	TK	1533	93	62	19	1	0.954678	0.368071	0.484602	2.292
IPI00329236.3	PRKCD	KINASE	AGC	1422	48	39	28	1	0.870808	0.889221	1.0681	1
IPI00329488.4	ABL2	KINASE	TK	3206	166	117	45	1	0.931948	0.492473	0.59871	1.771
IPI00329638.11	ZAK	KINASE	TKL	1530	75	51	25	1	0.917659	0.644946	0.843123	1.289
IPI00332692.1	PIM2	KINASE	CAMK	883	29	20	14	1	0.969871	0.675659	0.834246	1.305
IPI00333559.1	TLK1	KINASE	Other	67	2	2	2	1	0.939012	0.860702	1.11055	1
IPI00335101.1	RPS6KA5	KINASE	AGC	1428	73	59	28	1	0.921308	0.910413	1.04202	1
IPI00337426.1	BMP2K	KINASE	Other	3023	219	130	40	1	0.941229	0.413216	0.498525	2.129
IPI00339265.3	BRSK2	KINASE	CAMK	1010	46	16	11	1	0.972074	0.450148	0.547404	1.977
IPI00375682.7	NRK	KINASE	STE	106	9	2	2	1	0.87816	0.740803	0.828357	1.197
IPI00376119.1	PRKACB	KINASE	AGC	133	5	4	3	1	0.738793	0.724143	0.9314	1.05
IPI00376955.3	PCTK2	KINASE	CMGC	1507	85	46	21	1	0.892801	0.74125	0.891274	1.159
IPI00384276.3	PIM3	KINASE	CAMK	303	10	6	5	1	0.947487	0.345992	0.476067	2.369
IPI00385449.4	PRKCA	KINASE	AGC	601	35	24	17	1	0.926102	0.544271	0.700396	1.547
IPI00385652.1	TLK2	KINASE	Other	249	10	3	3	1	0.95275	0.892958	1.12843	1
IPI00386260.5	MAP3K4	KINASE	STE	4549	196	132	76	1	0.945273	0.609796	0.693734	1.492
IPI00396114.1	MKNK2	KINASE	CAMK	634	13	9	7	1	0.901414	0.614892	0.82642	1.319
IPI00396145.1	PIP5K3	KINASE	Lipid Kinase	3905	127	95	73	1	0.960625	0.568694	0.625006	1.642
IPI00396630.3	PRKACA	KINASE	AGC	395	14	5	4	1	0.810113	0.792114	0.94115	1.044
IPI00396662.2	NEK6	KINASE	Other	686	38	19	11	1	0.895689	0.590638	0.793408	1.37
IPI00396997.3	SBK2	KINASE	Other	96	3	2	2	1	0.875191	0.437288	0.55564	1.889
IPI00410287.3	PRKAA1	KINASE	CAMK	2748	389	170	30	1	0.890778	0.398278	0.567169	1.958
IPI00410344.3	PLK4	KINASE	Other	1408	64	46	29	1	0.940186	0.243298	0.323422	3.424
IPI00410485.2	TAOK3	KINASE	STE	1531	64	39	23	1	0.868992	0.894417	0.987228	1
IPI00411984.5	STK3	KINASE	STE	625	23	16	12	1	0.88569	0.807346	1.01111	1.037
IPI00412298.3	ATR	KINASE	Atypical	392	15	6	6	1	1.01808	0.853028	0.846365	1.188
IPI00412344.5	SRPK1	KINASE	CMGC	51	9	2	2	1	0.991167	0.787514	0.908798	1.174
IPI00412433.1	MAP3K5	KINASE	STE	2864	103	62	38	1	0.961547	0.739378	0.815657	1.261
IPI00412672.1	PKN1	KINASE	AGC	587	27	17	13	1	0.816971	0.766418	0.904489	1.087
IPI00412740.5	MAP3K15	KINASE	STE	942	28	18	18	1	0.936063	0.737489	0.799056	1.26
IPI00412829.2	TEK	KINASE	TK	1802	63	37	24	1	0.846359	0.505286	0.583097	1.696
IPI00413780.3	PKN3	KINASE	AGC	1145	39	27	23	1	0.934087	0.814168	0.928353	1.11
IPI00413961.3	PTK2	KINASE	TK	3708	406	253	60	1	0.932331	0.383684	0.427509	2.382
IPI00414132.1	ICK	KINASE	CMGC	693	22	15	12	1	0.847498	0.375104	0.493028	2.128
IPI00414292.3	PCTK3	KINASE	CMGC	786	28	17	14	1	0.877746	0.73704	0.9372	1.122
IPI00418221.3	MAP3K6	KINASE	STE	1805	59	43	30	1	0.917609	0.722835	0.801399	1.258
IPI00418366.5	ADCK5	KINASE	Atypical	135	10	2	2	1	0.929208	0.569683	0.573017	1.688
IPI00419979.3	PAK2	KINASE	STE	146	4	2	2	1	0.932587	0.650743	0.706198	1.424
IPI00423156.1	CHEK2	KINASE	CAMK	1142	36	28	20	1	0.782491	0.828453	0.943662	1.006
IPI00436355.1	PRKG1	KINASE	AGC	2452	127	79	38	1	0.866391	0.945275	1.06693	1
IPI00437565.5	ACVR2B	KINASE	TKL	1140	48	35	16	1	0.839454	0.558793	0.720752	1.438
IPI00440502.3	BRD2	KINASE, BROMO	Atypical	140	12	8	4	1	0.918689	0.394866	0.517414	2.103
IPI00440727.1	BRD4	KINASE, BROMO	Atypical	323	18	9	6	1	0.893369	0.43524	0.526614	1.968
IPI00448121.1	CDC7	KINASE	Other	429	15	12	10	1	0.880473	0.789262	0.987669	1.058
IPI00448798.6	CSNK1A1	KINASE	CK1	932	54	23	10	1	0.831946	0.771933	0.926617	1.079
IPI00454910.1	CDC42BPG	KINASE	AGC	1643	48	31	29	1	0.984157	0.87455	0.915883	1.108
IPI00456970.1	CDC2L5	KINASE	CMGC	1110	30	25	23	1	0.89516	1.01261	1.18347	1
IPI00465101.5	NEK3	KINASE	Other	856	29	19	12	1	0.838821	0.653887	0.812659	1.254
IPI00465291.3	SIK2	KINASE	CAMK	1544	76	61	23	1	0.893773	0.32035	0.395144	2.647
IPI00465346.3	DSTYK	KINASE	Other	1335	38	31	24	1	0.910833	0.775767	0.865675	1.164
IPI00470811.4	SNRK	KINASE	CAMK	362	9	8	7	1	0.919338	0.857653	1.05463	1.004
IPI00477763.4	CDC42BPB	KINASE	AGC	1258	39	22	19	1	0.910196	0.92389	0.934145	1.028
IPI00477982.1	RPS6KA1	KINASE	AGC	3387	430	202	35	1	0.889228	0.76818	0.846651	1.17
IPI00478653.2	RPS6KA2	KINASE	AGC	790	34	15	12	1	0.874189	0.702998	0.816871	1.233
IPI00513803.3	MAP3K2	KINASE	STE	1835	82	44	27	1	0.906714	0.732357	0.895863	1.171
IPI00514071.2	MAST2	KINASE	AGC	617	19	11	11	1	0.892008	0.721245	0.850763	1.204
IPI00514275.2	TNIK	KINASE	STE	2471	148	94	41	1	0.958012	0.661613	0.792444	1.347
IPI00515097.3	LCK	KINASE	TK	391	11	9	8	1	0.879116	0.404974	0.521132	2.029
IPI00550056.1	CAMK2A	KINASE	CAMK	171	11	5	3	1	1.00327	0.210256	0.310679	3.846
IPI00552413.2	CDK9	KINASE	CMGC	1039	65	53	17	1	0.955746	0.548881	0.644216	1.639
IPI00552750.2	TNK2	KINASE	TK	1457	61	40	26	1	0.884001	0.491317	0.617458	1.699
IPI00555838.1	MARK2	KINASE	CAMK	3525	218	119	45	1	0.868185	0.598292	0.754663	1.381
IPI00556393.1	FGFR4	KINASE	TK	245	9	4	4	1	0.911063	0.825666	0.92901	1.089
IPI00604647.1	MAP4K4	KINASE	STE	3487	185	78	47	1	0.943406	0.788378	0.97891	1.1
IPI00646510.2	HCK	KINASE	TK	1439	78	56	21	1	0.856354	0.505201	0.632143	1.632
IPI00646659.2	STK17A	KINASE	CAMK	517	17	12	7	1	0.857559	0.709337	0.94881	1.12
IPI00647707.3	ADCK4	KINASE	Atypical	385	13	9	9	1	0.889185	0.718969	0.929213	1.146
IPI00651657.2	KSR1	KINASE	TKL	815	26	15	12	1	0.950762	0.911254	1.07718	1
IPI00655852.1	SGK3	KINASE	AGC	694	26	17	14	1	0.916382	0.814261	1.04568	1.03
IPI00657720.1	KIAA0999	KINASE	CAMK	2022	83	59	32	1	0.985594	0.669768	0.825653	1.328
IPI00657861.1	DDR1	KINASE	TK	1513	64	41	23	1	0.923175	0.60684	0.706727	1.464
IPI00719285.1	CIT	KINASE	AGC	3496	115	85	67	1	0.979618	0.993468	0.981894	1.002
IPI00745916.2	NEK11	KINASE	Other	85	6	2	2	1	0.845862	0.693106	0.904623	1.155
IPI00746301.2	CDKL5	KINASE	CMGC	918	39	24	18	1	0.911736	0.431617	0.554414	1.939
IPI00747017.3	NEK1	KINASE	Other	2457	108	66	42	1	0.97421	0.849408	0.905494	1.125
IPI00747261.3	HIPK1	KINASE	CMGC	575	28	11	9	1	0.859213	0.500316	0.616329	1.665
IPI00759542.1	TTN	KINASE	CAMK	599	99	3	3	1	1.00127	0.466981	0.566008	1.937
IPI00782950.4	PRKD1	KINASE	CAMK	1038	58	25	14	1	0.912377	0.657117	0.791014	1.321
IPI00783156.1	BMPR2	KINASE	TKL	1375	45	30	24	1	0.939609	0.866435	0.9809	1.05
IPI00783305.1	BUB1	KINASE	Other	2810	132	107	46	1	0.920804	0.53172	0.638228	1.642
IPI00783604.2	EPHA6	KINASE	TK	327	14	7	6	1	0.977957	0.408393	0.505042	2.165
IPI00784013.1	JAK1	KINASE	TK	4444	369	259	69	1	0.952467	0.258788	0.309962	3.433
IPI00784262.2	ACVRL1	KINASE	TKL	508	16	11	9	1	0.924506	0.368991	0.480562	2.265
IPI00787836.1	ADCK1	KINASE	Atypical	975	31	21	16	1	0.871179	0.76337	0.950222	1.092
IPI00791924.2	MYLK	KINASE	CAMK	1717	59	44	33	1	0.924316	0.992047	1.03624	1
IPI00792960.2	CAMKK1	KINASE	Other	821	33	23	16	1	0.868445	0.699127	0.826111	1.225
IPI00796914.1	AURKB	KINASE	Other	1497	91	66	22	1	0.939279	0.394228	0.511918	2.14
IPI00828081.1	CAMK2D	KINASE	CAMK	1353	189	133	19	1	0.914522	0.171728	0.2442	4.603
IPI00847415.1	CLK3	KINASE	CMGC	298	11	5	5	1	0.718079	1.04191	1.34672	1
IPI00847572.1	RIPK3	KINASE	TKL	195	7	4	4	1	0.947127	0.662655	0.825614	1.308
IPI00855985.2	MAP3K1	KINASE	STE	2289	88	61	37	1	0.959245	0.445714	0.54408	1.979
IPI00873758.1	PIK3C3	KINASE	Lipid Kinase	602	19	16	15	1	0.853684	0.895627	0.979846	1
IPI00877929.1	CASK	KINASE	CAMK	98	17	2	2	1	0.895426	0.803475	0.855537	1.143
IPI00903077.1	ACVR2A	KINASE	TKL	858	46	29	13	1	0.870031	0.566443	0.710876	1.464
IPI00903296.1	CDC42BPA	KINASE	AGC	1666	43	23	22	1	0.960971	0.99957	1.03876	1
IPI00908444.1	CAMK2G	KINASE	CAMK	2284	297	103	22	1	0.912132	0.204901	0.284688	3.906
IPI00909627.1	PKMYT1	KINASE	Other	930	66	47	15	1	0.893572	0.666751	0.916748	1.196
IPI00910421.1	PCTK1	KINASE	CMGC	906	40	22	15	1	0.880192	0.825741	1.00264	1.028
IPI00910923.1	MAPK7	KINASE	CMGC	1400	50	34	21	1	0.914206	0.540494	0.644827	1.615
IPI00910978.1	ULK3	KINASE	Other	1801	168	116	25	1	0.897587	0.277512	0.376986	2.899
IPI00911046.1	RP6-213H19 1	KINASE	STE	492	13	5	4	1	0.908184	0.884713	1.11921	1
IPI00914890.1	LOC100128443	KINASE	AGC	638	31	13	8	1	0.855206	0.70587	0.829457	1.208
IPI00915761.1	CLK1	KINASE	CMGC	750	37	26	15	1	0.918637	0.718436	0.988558	1.124
IPI00915837.1	STK16	KINASE	Other	708	24	16	12	1	0.932132	0.483274	0.618932	1.753
IPI00916402.1	AAK1	KINASE	Other	2857	200	136	33	1	1.00482	0.245622	0.336375	3.445
IPI00916930.1	STK17B	KINASE	CAMK	715	50	31	10	1	0.875154	0.466111	0.604191	1.752
