# Supplementary material for: Chemical proteomics reveals target selectivity of clinical Jak inhibitors in human primary cells
Source: Sci Rep. 2019 Oct 2;9:14159. doi: 10.1038/s41598-019-50335-5 (PMC6775116; doi:10.1038/s41598-019-50335-5)
Supplement: Supplementary file 5 — Supplementary table 4 [file 41598_2019_50335_MOESM5_ESM.xlsx]

## Sheet: Sheet1
Gene name	Targetclass	IPI identifier	qupm.n=1	qusm.n=1	proteinscore.n=1	Binding1.n=1	Binding2.n=1	Rebinding1.n=1	Rebinding2.n=1	Competition50µM.n=1	Competition5µM.n=1	IC502KD.n=1	qupm.n=2	qusm.n=2	proteinscore.n=2	Binding1.n=2	Binding2.n=2	Rebinding1.n=2	Rebinding2.n=2	Competition50µM.n=2	Competition5µM.n=2	IC502KD.n=2
ABL1	KINASE	IPI00221171.4	5	5	324	1.0	0.905002	0.885414	0.850097	0.435827	0.542969	1.098	4	4	305	1.0	0.911569	0.765388	0.886231	0.415091	0.503704	1.157
ADCK4	KINASE	IPI00647707.3											2	2	58	1.0	0.571041	0.414698	0.54232	0.522483	0.368462	1.642
ARAF	KINASE	IPI00020578.2	2	2	71	1.0	0.9513	0.664729	0.690255	0.829211	0.844118	1.44	2	2	60	1.0	0.732739	0.711467	0.803525	1.171829	0.674831	1.144
ATM	KINASE	IPI00298306.3	44	50	2397	1.0	0.879178	0.842996	0.818589	0.498077	0.419283	1.131	40	42	2160	1.0	0.944558	0.726268	0.738577	0.475254	0.356449	1.327
ATR	KINASE	IPI00412298.3	25	25	1292	1.0	0.890561	0.876746	0.824502	0.679259	0.626503	1.111	20	20	1049	1.0	0.908304	0.763246	0.809705	0.699169	0.579451	1.213
BCR	KINASE	IPI00004497.2	12	14	737	1.0	0.869936	0.830259	0.788343	0.382674	0.479466	1.155	9	11	586	1.0	0.892648	0.740598	0.847384	0.354005	0.456118	1.192
BMP2K	KINASE	IPI00337426.1	2	2	140	1.0	0.83656	0.766663	0.767431	0.603283	0.704812	1.197	5	5	375	1.0	0.850061	0.656226	0.811131	0.648879	0.716498	1.261
BRD2	KINASE, BROMO	IPI00440502.3	17	19	704	1.0	0.885781	0.681669	0.611144	0.512712	0.742911	1.459	17	20	992	1.0	0.895676	0.582371	0.648027	0.474376	0.740564	1.541
BRD3	KINASE, BROMO	IPI00014266.1	17	22	996	1.0	0.902128	0.563249	0.487811	0.468488	0.730631	1.81	14	20	915	1.0	0.921253	0.476725	0.551678	0.432178	0.761669	1.868
BRD4	KINASE, BROMO	IPI00440727.1	37	45	1970	1.0	0.861528	0.65302	0.600483	0.52903	0.786715	1.485	37	47	2135	1.0	0.934759	0.573638	0.683262	0.495638	0.78074	1.539
CDK2	KINASE	IPI00031681.1	2	2	69	1.0	0.960204	0.843388	0.763789	0.813511	0.813724	1.22
CDK9	KINASE	IPI00552413.2											2	2	71	1.0	0.97465	0.793712	0.85632	0.896645	0.824041	1.197
CSNK1A1	KINASE	IPI00448798.6	12	15	627	1.0	0.98442	0.790821	0.723095	0.53943	0.700739	1.311	13	18	651	1.0	0.883329	0.648518	0.673248	0.526035	0.648183	1.425
CSNK1D	KINASE	IPI00011102.2	7	10	385	1.0	0.994909	0.86739	0.770656	0.48156	0.709639	1.218	5	7	535	1.0	0.856372	0.640028	0.762177	0.507407	0.580847	1.324
CSNK2A1	KINASE	IPI00016613.2	13	23	947	1.0	0.936942	0.919815	0.81295	0.155643	0.33454	1.118	4	4	1147	1.0	0.831901	0.794463	0.843222	0.213719	0.374325	1.119
CSNK2A2	KINASE	IPI00020602.1	18	30	1316	1.0	0.925466	0.840543	0.740178	0.136565	0.350136	1.218	19	34	1333	1.0	0.831358	0.701296	0.758863	0.124618	0.327314	1.254
GSK3A	KINASE	IPI00292228.1	6	6	466	1.0	0.924268	0.838086	0.810131	0.494277	0.814729	1.167	6	6	439	1.0	0.828576	0.682615	0.774595	0.496548	0.717948	1.255
GSK3B	KINASE	IPI00216190.1	10	11	984	1.0	0.934182	0.821191	0.784533	0.515941	0.788618	1.205	12	15	1099	1.0	0.810946	0.685102	0.740778	0.502286	0.714633	1.27
HIPK2	KINASE	IPI00289892.1	2	2	59	1.0	1.011925	0.8277	0.783471	0.432532	0.684531	1.249
IRAK1	KINASE	IPI00293652.1	3	3	176	1.0	1.010841	0.804329	0.773291	0.951267	0.754594	1.275	4	4	166	1.0	0.909816	0.730318	0.794402	0.914022	0.750248	1.253
MAP3K15	KINASE	IPI00412740.5	3	3	97	1.0	0.969434	0.745852	0.832768	0.931918	1.465516	1.248	2	2	56	1.0	1.100818	0.647214	1.243927	1.21593	0.907107	1.111
MAP3K5	KINASE	IPI00412433.1	19	19	1080	1.0	0.851143	0.785583	0.738422	1.025784	0.815408	1.215	18	18	1007	1.0	0.907038	0.692648	0.802213	0.948599	0.759358	1.276
MAP3K6	KINASE	IPI00418221.3	9	9	485	1.0	0.931816	0.794217	0.766078	0.889231	0.732671	1.238	6	6	419	1.0	0.964711	0.737123	0.838534	0.997011	0.773943	1.247
MAP4K4	KINASE	IPI00604647.1	2	2	73	1.0	1.01673	0.784946	0.721218	1.144473	0.890053	1.339
MAPK1	KINASE	IPI00003479.3	9	11	390	1.0	0.892953	0.811164	0.864542	1.027639	0.856359	1.13	11	14	532	1.0	0.858974	0.737191	0.74318	1.166562	0.771759	1.256
mTOR	KINASE	IPI00031410.1	98	143	6098	1.0	0.843551	0.683476	0.634624	0.255003	0.263492	1.399	106	156	6274	1.0	0.929058	0.604394	0.661307	0.283068	0.276876	1.524
PI4K2A	KINASE	IPI00020124.1	6	6	238	1.0	0.902697	0.771697	0.716328	0.726955	0.775821	1.279	2	2	117	1.0	0.826195	0.607299	0.692791	0.556954	0.590264	1.405
PI4K2B	KINASE	IPI00291068.3	10	10	617	1.0	0.932607	0.629442	0.583951	0.652722	0.792022	1.593	12	13	648	1.0	0.862579	0.547047	0.584958	0.638528	0.756074	1.645
PI4KA	KINASE	IPI00070943.4	39	58	5455	1.0	0.821791	0.391599	0.377941	0.108108	0.119626	2.367	43	62	5762	1.0	0.959002	0.348696	0.432015	0.126298	0.133402	2.509
PI4KA	KINASE	IPI00887274.1	5	6	245	1.0	0.823814	0.406864	0.390035	0.161386	0.163013	2.289	4	6	260	1.0	0.980799	0.359148	0.449617	0.157288	0.149386	2.449
PI4KB	KINASE	IPI00641770.1	15	16	888	1.0	0.901606	0.71847	0.699569	0.162835	0.206957	1.341	15	15	970	1.0	0.886256	0.618311	0.673592	0.16289	0.153879	1.46
PIK3C2A	KINASE	IPI00002580.2	12	12	591	1.0	0.88188	0.807593	0.817014	0.22972	0.257268	1.158	15	15	921	1.0	0.960774	0.677438	0.822059	0.273317	0.256115	1.308
PIK3C2B	KINASE	IPI00292056.4	48	57	2459	1.0	0.859057	0.496274	0.473803	0.091476	0.115158	1.916	61	72	3044	1.0	0.966957	0.434817	0.52327	0.124103	0.120828	2.053
PIK3C3	KINASE	IPI00873758.1	47	72	2690	1.0	0.934791	0.685118	0.607333	0.070283	0.080705	1.497	48	74	2800	1.0	0.962418	0.605501	0.701804	0.089356	0.089516	1.501
PIK3CA	KINASE	IPI00031386.2	51	70	3036	1.0	0.92648	0.464441	0.420851	0.099134	0.101946	2.176	53	79	2944	1.0	0.957133	0.402169	0.499206	0.089939	0.093238	2.171
PIK3CB	KINASE	IPI00031388.1	32	34	1786	1.0	0.908509	0.571644	0.546613	0.070598	0.082463	1.707	41	50	2195	1.0	0.944792	0.505327	0.616236	0.114002	0.103059	1.734
PIK3CD	KINASE	IPI00384817.2	46	52	2563	1.0	0.927058	0.254607	0.244547	0.072253	0.084154	3.861	48	60	2806	1.0	0.947235	0.215767	0.277902	0.081916	0.080875	3.944
PIK3CG	KINASE	IPI00292690.1	50	57	2360	1.0	0.908627	0.606756	0.570684	0.097745	0.114153	1.621	52	58	2526	1.0	0.943962	0.540549	0.649001	0.107216	0.116065	1.634
PIK3R4	KINASE	IPI00024006.3	51	64	3199	1.0	0.86222	0.677877	0.63856	0.080261	0.086693	1.415	47	62	2768	1.0	0.948395	0.606914	0.740435	0.09099	0.093593	1.446
PIM1	KINASE	IPI00005014.2	6	8	356	1.0	0.929913	0.705681	0.692787	0.315489	0.593058	1.38	5	6	304	1.0	0.990023	0.59328	0.725259	0.316235	0.53853	1.509
PIM3	KINASE	IPI00384276.3											3	3	142	1.0	0.918537	0.55868	0.606222	0.423872	0.546995	1.647
PIP5K3	KINASE	IPI00396145.1	40	42	2125	1.0	0.911338	0.780294	0.752021	0.214201	0.234127	1.247	35	36	1910	1.0	0.931187	0.66474	0.761521	0.23399	0.215734	1.354
PRKDC	KINASE	IPI00296337.2	236	426	13397	1.0	0.901283	0.762193	0.717908	0.143039	0.13855	1.285	230	412	13232	1.0	0.971196	0.668117	0.625407	0.153788	0.136354	1.524
RIOK2	KINASE	IPI00306406.4	13	16	787	1.0	0.918253	0.862063	0.795285	0.450854	0.787274	1.157	14	18	909	1.0	0.824843	0.695548	0.741525	0.443037	0.724908	1.27
RIPK2	KINASE	IPI00021917.1	7	7	406	1.0	0.976146	0.82102	0.801997	0.30699	0.282271	1.218	8	8	437	1.0	0.876139	0.676654	0.746961	0.293287	0.220531	1.318
STK3	KINASE	IPI00411984.5	2	2	92	1.0	0.850245	0.644901	0.633891	0.862349	0.74798	1.447	3	3	197	1.0	0.959951	0.670685	0.690601	0.702211	0.595322	1.44
STK4	KINASE	IPI00011488.4	3	3	351	1.0	0.885326	0.79776	0.691321	1.074907	0.89985	1.266	3	3	404	1.0	0.907016	0.618035	0.719646	0.95227	0.714776	1.426
TRRAP	KINASE	IPI00069084.2	3	3	178	1.0	0.939137	0.954732	0.8993	1.03455	0.858442	1.046	5	5	206	1.0	0.861114	0.72125	0.836044	0.902584	0.686018	1.195
TYK2	KINASE	IPI00022353.4	6	6	219	1.0	0.934548	0.811475	0.789883	0.857112	0.760393	1.208	6	6	276	1.0	0.914372	0.735999	0.851385	0.903513	0.738774	1.206
UHMK1	KINASE	IPI00163376.2	3	3	248	1.0	0.984747	0.862029	0.791406	0.959452	0.87983	1.2	3	3	117	1.0	0.866054	0.62996	0.857968	0.983335	0.825855	1.254
