# Supplementary material for: Chemical proteomics reveals target selectivity of clinical Jak inhibitors in human primary cells
Source: Sci Rep. 2019 Oct 2;9:14159. doi: 10.1038/s41598-019-50335-5 (PMC6775116; doi:10.1038/s41598-019-50335-5)
Supplement: Supplementary file 6 — Supplementary table 5 [file 41598_2019_50335_MOESM6_ESM.xlsx]

## Sheet: Sheet 1
Gene Name	IPI identifier	Targetclass	No of quantified spectra_n=1	IC502KD_n=1	pIC50_n=1	pKd(app)_n=1	No of quantified spectra_n=2	IC502KD_n=2	pIC50_n=2	pKd(app)_n=2
AAK1	IPI00916402.1	KINASE	50	2.421	not competed	not competed	43	2.686	not competed	not competed
ABL1	IPI00221171.4	KINASE	78	1.899	8.17	8.4	82	2.303	8.14	8.52
ABL2	IPI00329488.4	KINASE	46	1.946	8.3	8.52	47	2.471	8.26	8.7
ACVR1	IPI00029219.1	KINASE	19	2.548	not competed	not competed	20	2.278	not competed	not competed
ACVR1B	IPI00005732.1	KINASE, PROTEASE	21	1.915	5.62	5.9	21	2.101	5.42	5.74
ACVR2A	IPI00903077.1	KINASE	20	1.415	5.41	5.56	12	1.494	5.19	5.37
ACVR2B	IPI00437565.5	KINASE	20	1.479	5.1	5.27	19	1.581	4.92	5.12
ADCK1	IPI00787836.1	KINASE	15	1.378	not competed	not competed	13	1.355	not competed	not competed
AKT1	IPI00012866.2	KINASE	3	1.03	not competed	not competed
AKT2	IPI00012870.1	KINASE	2	1.291	not competed	not competed
ARAF	IPI00020578.2	KINASE	9	1.193	not competed	not competed	4	1.278	not competed	not competed
ATM	IPI00298306.3	KINASE	4	1.22	not competed	not competed	3	1.007	not competed	not competed
AURKA	IPI00298940.3	KINASE	55	2.811	not competed	not competed	56	3.623	not competed	not competed
AURKB	IPI00796914.1	KINASE	44	2.106	not competed	not competed	37	2.313	not competed	not competed
AXL	IPI00296992.7	KINASE	37	1.609	not competed	not competed	33	1.621	not competed	not competed
BCR	IPI00004497.2	KINASE	64	2.145	8.19	8.52	76	2.303	8.15	8.52
BMP2K	IPI00337426.1	KINASE	64	2.403	not competed	not competed	68	2.578	not competed	not competed
BMPR1A	IPI00005731.2	KINASE	5	2.468	not competed	not competed	8	2.419	not competed	not competed
BMPR1B	IPI00010862.2	KINASE	10	1.9	not competed	not competed	5	1.823	not competed	not competed
BMPR2	IPI00783156.1	KINASE	12	1.157	not competed	not competed	13	1.135	not competed	not competed
BMX	IPI00020899.3	KINASE	10	1.813	7.8	8.05	11	1.9	7.8	8.1
BRAF	IPI00303797.3	KINASE	21	1.287	4.96	5.07	21	1.377	5.19	5.33
BRD4	IPI00440727.1	KINASE, BROMO	3	1.968	5.66
BRSK1	IPI00148020.2	KINASE	3	1.786	not competed	not competed
BRSK2	IPI00339265.3	KINASE	10	2.058	not competed	not competed	10	1.722	not competed	not competed
BTK	IPI00029132.3	KINASE	128	2.069	7.48	7.8	131	2.366	7.37	7.74
BUB1	IPI00783305.1	KINASE	27	2.311	not competed	not competed	23	2.267	not competed	not competed
CABC1	IPI00176469.2	KINASE	43	1.64	5.29	5.51	31	1.534	4.89	5.07
CAMK1	IPI00028296.1	KINASE					2	1.109	not competed	not competed
CAMK2A	IPI00550056.1	KINASE					2	1.558	not competed	not competed
CAMK2B	IPI00221305.4	KINASE	11	3.08	not competed	not competed	11	2.653	not competed	not competed
CAMK2D	IPI00828081.1	KINASE	82	3.605	not competed	not competed	85	3.803	not competed	not competed
CAMK2G	IPI00908444.1	KINASE	49	2.99	not competed	not competed	49	3.429	not competed	not competed
CAMKK1	IPI00792960.2	KINASE	13	1.241	not competed	not competed	8	1.383	not competed	not competed
CAMKK2	IPI00290239.2	KINASE	48	2.099	not competed	not competed	47	2.118	not competed	not competed
CDC2	IPI00026689.4	KINASE	26	1.239	not competed	not competed	25	1.372	not competed	not competed
CDC2L5	IPI00456970.1	KINASE	8	1.18	not competed	not competed	2	1.239	not competed	not competed
CDC42BPA	IPI00903296.1	KINASE	10	1.099	not competed	not competed	11	1.127	not competed	not competed
CDC42BPB	IPI00477763.4	KINASE	22	1.14	not competed	not competed	13	1.118	not competed	not competed
CDC42BPG	IPI00454910.1	KINASE	5	1.195	not competed	not competed	3	1.06	not competed	not competed
CDK10	IPI00014873.2	KINASE	7	1.513	not competed	not competed	8	1.684	not competed	not competed
CDK2	IPI00031681.1	KINASE	79	2.103	not competed	not competed	71	2.17	not competed	not competed
CDK5	IPI00023530.7	KINASE	59	1.509	not competed	not competed	60	1.49	not competed	not competed
CDK7	IPI00000685.1	KINASE	16	1.152	not competed	not competed	11	1.319	not competed	not competed
CDK9	IPI00552413.2	KINASE	27	1.648	not competed	not competed	35	1.78	not competed	not competed
CDKL5	IPI00746301.2	KINASE	10	1.883	not competed	not competed	11	1.872	not competed	not competed
CHEK1	IPI00023664.3	KINASE	37	2.031	not competed	not competed	30	2.095	not competed	not competed
CHEK2	IPI00423156.1	KINASE	24	1.071	not competed	not competed	20	1.217	not competed	not competed
CHUK	IPI00005104.1	KINASE	15	1	not competed	not competed	14	1.079	not competed	not competed
CIT	IPI00719285.1	KINASE	43	1.107	not competed	not competed	33	1.086	not competed	not competed
CLK1	IPI00915761.1	KINASE	5	1.984	not competed	not competed	5	2.135	not competed	not competed
CRKRS	IPI00021175.1	KINASE	20	1.21	not competed	not competed	25	1.234	not competed	not competed
CSF1R	IPI00011218.1	KINASE	8	1.083	7.42	7.46	4	1.159	7.47	7.54
CSK	IPI00013212.1	KINASE	109	1.576	7.4	7.6	114	1.717	7.41	7.64
CSNK1A1	IPI00448798.6	KINASE	30	1.285	not competed	not competed	28	1.286	not competed	not competed
CSNK1D	IPI00011102.2	KINASE	6	1.661	not competed	not competed	7	1.626	not competed	not competed
CSNK1E	IPI00027729.1	KINASE	12	1.469	not competed	not competed	12	1.446	not competed	not competed
CSNK1G3	IPI00218437.2	KINASE	3	1.297	not competed	not competed
CSNK2A1	IPI00016613.2	KINASE	130	1.274	not competed	not competed	21	1.306	not competed	not competed
CSNK2A2	IPI00020602.1	KINASE	95	1.56	not competed	not competed	84	1.751	not competed	not competed
DAPK1	IPI00021250.3	KINASE	6	1.54	not competed	not competed	6	1.366	not competed	not competed
DDR1	IPI00657861.1	KINASE	23	1.477	7.41	7.59	23	1.606	7.43	7.64
DDR2	IPI00004409.2	KINASE	11	1.368	7.3	7.43	7	1.467	7.18	7.35
DSTYK	IPI00465346.3	KINASE	12	1.27	not competed	not competed	7	1.302	not competed	not competed
DYRK1A	IPI00014344.1	KINASE	17	1.534	not competed	not competed	22	1.456	not competed	not competed
DYRK1B	IPI00000352.1	KINASE	2	1.855	not competed	not competed
EGFR	IPI00018274.1	KINASE	95	1.281	not competed	not competed	91	1.326	not competed	not competed
EIF2AK1	IPI00328149.3	KINASE	13	1.067	not competed	not competed	14	1.145	not competed	not competed
EIF2AK2	IPI00019463.3	KINASE	2	1.028	not competed	not competed	2	1.159	not competed	not competed
EIF2AK3	IPI00303053.6	KINASE	5	1.181	not competed	not competed
EIF2AK4	IPI00163851.5	KINASE	109	1.206	not competed	not competed	102	1.268	not competed	not competed
EPHA1	IPI00294250.2	KINASE	10	1.793	7.46	7.7	6	1.995	7.48	7.77
EPHA2	IPI00021267.1	KINASE	35	1.641	8	8.22	34	1.849	7.92	8.22
EPHA3	IPI00298105.4	KINASE	27	1.192	8.12	8.22	25	1.518	8.09	8.3
EPHA4	IPI00008318.1	KINASE	24	1.508	8.3	8.52	23	1.829	8.16	8.4
EPHA5	IPI00008290.2	KINASE	3	1.673	8.24	8.52	3	1.897	8.28	8.52
EPHA7	IPI00016645.3	KINASE	20	1.149	not competed	not competed	22	1.215	not competed	not competed
EPHB1	IPI00008315.4	KINASE	9	1.816	8	8.22	8	1.895	7.82	8.1
EPHB2	IPI00021275.4	KINASE	26	1.535	8.36	8.52	26	1.868	8.17	8.4
EPHB3	IPI00289329.2	KINASE	8	1.202	7.37	7.44	12	1.354	7.32	7.46
EPHB4	IPI00289342.1	KINASE	52	1.647	8.48	8.7	49	2.144	8.44	8.7
EPHB6	IPI00005222.4	KINASE	36	1.266	7.48	7.59	32	1.468	7.46	7.62
ERBB4	IPI00016371.1	KINASE	3	1.225	5.96	6.05	3	1.258	5.54	5.64
ERN1	IPI00015974.2	KINASE	20	1.189	not competed	not competed	25	1.248	not competed	not competed
FER	IPI00029263.2	KINASE	127	1.996	not competed	not competed	110	2.118	not competed	not competed
FES	IPI00294344.2	KINASE	46	1.746	not competed	not competed	40	1.988	not competed	not competed
FGFR1	IPI00005142.1	KINASE	17	1.417	not competed	not competed	15	1.49	not competed	not competed
FGFR2	IPI00218424.3	KINASE	15	1.618	not competed	not competed	12	1.717	not competed	not competed
FGFR3	IPI00220253.1	KINASE	3	1.37	not competed	not competed	2	1.362	not competed	not competed
FGR	IPI00016871.1	KINASE	10	1.957	7.77	8.05	9	2.067	7.68	8
FLT4	IPI00293565.4	KINASE	16	1.822	not competed	not competed	20	1.847	not competed	not competed
FRK	IPI00000885.1	KINASE	10	1.757	7.41	7.66	6	1.794	7.3	7.55
FYN	IPI00219012.4	KINASE	46	2.448	7.85	8.22	43	2.612	7.82	8.22
GAK	IPI00298949.1	KINASE	137	1.988	6.29	6.59	135	2.08	6.27	6.59
GSK3A	IPI00292228.1	KINASE	39	2.264	not competed	not competed	38	2.373	not competed	not competed
GSK3B	IPI00216190.1	KINASE	44	2.069	not competed	not competed	35	2.354	not competed	not competed
HCK	IPI00646510.2	KINASE	39	1.635	7.59	7.8	35	1.812	7.68	7.92
HIPK1	IPI00747261.3	KINASE	11	1.819	not competed	not competed	13	1.893	not competed	not competed
HIPK2	IPI00289892.1	KINASE	5	1.914	not competed	not competed	9	2.026	not competed	not competed
HIPK3	IPI00099522.2	KINASE	6	1.745	not competed	not competed	7	1.836	not competed	not competed
ICK	IPI00414132.1	KINASE	10	2.042	not competed	not competed	10	1.83	not competed	not competed
IGF1R	IPI00027232.3	KINASE	47	1.13	not competed	not competed	47	1.172	not competed	not competed
IKBKB	IPI00024709.1	KINASE	9	1	not competed	not competed	7	1.107	not competed	not competed
IKBKE	IPI00029045.1	KINASE	15	1.408	not competed	not competed	14	1.532	not competed	not competed
ILK	IPI00013219.1	KINASE	2	1.435	4.96	5.12	2	1.353	not competed	not competed
INSR	IPI00025803.3	KINASE	66	1.12	not competed	not competed	54	1.198	not competed	not competed
IRAK1	IPI00293652.1	KINASE	24	1.483	not competed	not competed	12	1.508	not competed	not competed
IRAK3	IPI00026984.1	KINASE	15	2.635	not competed	not competed	12	2.442	not competed	not competed
IRAK4	IPI00007641.2	KINASE	61	1.537	not competed	not competed	57	1.525	not competed	not competed
ITK	IPI00004566.1	KINASE	12	2.098	not competed	not competed	15	2.35	not competed	not competed
JAK1	IPI00784013.1	KINASE	134	2.798	not competed	not competed	135	2.8	not competed	not competed
JAK2	IPI00031016.1	KINASE	33	1.476	not competed	not competed	32	1.587	not competed	not competed
JAK3	IPI00219418.2	KINASE					2	1.258	not competed	not competed
KDR	IPI00021396.1	KINASE	3	1.474	not competed	not competed	5	1.483	not competed	not competed
KIAA0999	IPI00657720.1	KINASE	36	1.389	6.59	6.73	47	1.567	6.6	6.8
KIAA1804	IPI00142487.2	KINASE	26	1.629	not competed	not competed	24	1.742	not competed	not competed
KIT	IPI00022296.1	KINASE	13	1.062	7.01	7.04	11	1.155	6.85	6.92
KSR1	IPI00651657.2	KINASE	5	1.232	not competed	not competed	3	1.42	not competed	not competed
LATS1	IPI00005858.1	KINASE	46	1.14	not competed	not competed	44	1.275	not competed	not competed
LATS2	IPI00016690.2	KINASE	5	1.075	not competed	not competed	2	1.211	not competed	not competed
LCK	IPI00515097.3	KINASE					2	2.058	8.09	8.4
LIMK1	IPI00291702.2	KINASE	15	1.559	4.96	5.15	12	1.671	5.19	5.41
LIMK2	IPI00025698.2	KINASE	11	1.555	5.35	5.54	9	1.58	5.49	5.69
LOC100128443	IPI00914890.1	KINASE	18	1.516	not competed	not competed	15	1.603	not competed	not competed
LRRK2	IPI00175649.3	KINASE	21	1.563	not competed	not competed	17	1.599	not competed	not competed
LYN	IPI00298625.2	KINASE	77	1.778	7.77	8	64	1.975	7.77	8.05
MAP2K1	IPI00219604.3	KINASE	23	1.021	not competed	not competed	20	1.04	not competed	not competed
MAP2K2	IPI00003783.1	KINASE	25	1.102	not competed	not competed	25	1.155	not competed	not competed
MAP2K3	IPI00218858.1	KINASE	9	1.231	not competed	not competed	7	1.239	not competed	not competed
MAP2K4	IPI00024674.2	KINASE	30	1.372	not competed	not competed	30	1.378	not competed	not competed
MAP2K5	IPI00158248.3	KINASE	42	1.585	5.96	6.16	37	1.533	5.66	5.84
MAP2K6	IPI00003814.1	KINASE	27	1.211	not competed	not competed	20	1.213	not competed	not competed
MAP3K1	IPI00855985.2	KINASE	39	2.153	4.92	5.25	34	2.113	4.89	5.21
MAP3K10	IPI00295401.4	KINASE	3	1.711	not competed	not competed	2	1.521	not competed	not competed
MAP3K11	IPI00000977.1	KINASE	21	1.703	not competed	not competed	16	1.858	not competed	not competed
MAP3K15	IPI00412740.5	KINASE	13	1.388	not competed	not competed	10	1.285	not competed	not competed
MAP3K2	IPI00513803.3	KINASE	32	1.384	5.6	5.74	23	1.512	5.7	5.88
MAP3K3	IPI00181703.1	KINASE	13	1.48	5.03	5.2	9	1.651	not competed	not competed
MAP3K4	IPI00386260.5	KINASE	92	1.641	5.66	5.87	89	1.674	5.55	5.78
MAP3K5	IPI00412433.1	KINASE	41	1.426	not competed	not competed	46	1.426	not competed	not competed
MAP3K6	IPI00418221.3	KINASE	29	1.474	not competed	not competed	26	1.371	not competed	not competed
MAP3K7	IPI00295738.1	KINASE	17	1.345	not competed	not competed	16	1.339	not competed	not competed
MAP3K9	IPI00179189.7	KINASE	3	1.619	not competed	not competed
MAP4K1	IPI00020258.3	KINASE	5	1.678	not competed	not competed	3	1.628	not competed	not competed
MAP4K2	IPI00149094.4	KINASE	23	1.422	not competed	not competed	24	1.503	not competed	not competed
MAP4K3	IPI00217024.1	KINASE	15	1.811	not competed	not competed	18	1.667	not competed	not competed
MAP4K4	IPI00604647.1	KINASE	33	1.645	not competed	not competed	39	1.595	not competed	not competed
MAP4K5	IPI00294842.3	KINASE	36	1.441	6	6.16	31	1.517	6.03	6.21
MAPK1	IPI00003479.3	KINASE	141	1.69	not competed	not competed	130	1.699	not competed	not competed
MAPK10	IPI00023547.1	KINASE	3	2.013	not competed	not competed	2	2.659	not competed	not competed
MAPK11	IPI00019473.2	KINASE	4	1.553	not competed	not competed	3	1.559	not competed	not competed
MAPK14	IPI00221141.3	KINASE	82	1.795	5.41	5.66	75	1.943	5.32	5.61
MAPK15	IPI00165955.2	KINASE	4	1.494	not competed	not competed	3	2.31	not competed	not competed
MAPK3	IPI00018195.3	KINASE	35	1.338	not competed	not competed	38	1.363	not competed	not competed
MAPK6	IPI00003431.1	KINASE	14	1.233	not competed	not competed	10	1.158	not competed	not competed
MAPK7	IPI00910923.1	KINASE	16	1.884	5.19	5.47	16	1.84	5.05	5.31
MAPK8	IPI00220306.1	KINASE	45	3.101	not competed	not competed	45	3.425	not competed	not competed
MAPK9	IPI00303550.2	KINASE	66	3.512	not competed	not competed	62	3.814	not competed	not competed
MAPKAPK5	IPI00160672.1	KINASE	6	1.104	not competed	not competed	5	1.013	not competed	not competed
MARK1	IPI00185037.9	KINASE	27	1.647	not competed	not competed	21	1.626	not competed	not competed
MARK2	IPI00555838.1	KINASE	59	1.665	not competed	not competed	51	1.695	not competed	not competed
MARK3	IPI00183118.4	KINASE	48	1.723	not competed	not competed	40	1.831	not competed	not competed
MARK4	IPI00064797.1	KINASE	12	1.818	not competed	not competed	11	2.023	not competed	not competed
MAST3	IPI00028932.7	KINASE	26	1.699	not competed	not competed	23	1.866	not competed	not competed
MASTL	IPI00074258.3	KINASE	9	1.364	not competed	not competed	4	1	not competed	not competed
MELK	IPI00006471.3	KINASE	42	2.161	not competed	not competed	32	2.329	not competed	not competed
MERTK	IPI00029756.2	KINASE	43	1.534	not competed	not competed	35	1.504	not competed	not competed
MET	IPI00294528.1	KINASE	61	1.696	not competed	not competed	44	1.754	not competed	not competed
MINK1	IPI00166680.1	KINASE	14	1.514	not competed	not competed	12	1.537	not competed	not competed
MKNK1	IPI00304048.6	KINASE	5	1.171	not competed	not competed	4	1.19	not competed	not competed
MKNK2	IPI00396114.1	KINASE	5	1.349	not competed	not competed	2	1.474	not competed	not competed
MST1R	IPI00030273.1	KINASE	3	1.233	not competed	not competed	6	1.296	not competed	not competed
mTOR	IPI00031410.1	KINASE	40	1.065	not competed	not competed	29	1.129	not competed	not competed
MYLK	IPI00791924.2	KINASE	24	1.084	not competed	not competed	24	1.147	not competed	not competed
MYLK3	IPI00304648.4	KINASE	15	1.185	not competed	not competed	12	1.224	not competed	not competed
NEK1	IPI00747017.3	KINASE	30	1.43	not competed	not competed	23	1.325	not competed	not competed
NEK2	IPI00021331.1	KINASE	21	1.831	not competed	not competed	16	1.887	not competed	not competed
NEK3	IPI00465101.5	KINASE	14	1.405	not competed	not competed	13	1.396	not competed	not competed
NEK6	IPI00396662.2	KINASE	12	1.382	not competed	not competed	10	1.449	not competed	not competed
NEK7	IPI00152658.1	KINASE	11	1.337	not competed	not competed	13	1.449	not competed	not competed
NEK9	IPI00301609.8	KINASE	152	1.432	not competed	not competed	143	1.569	not competed	not competed
NLK	IPI00008237.6	KINASE	9	1.46	5.64	5.8	10	1.487	5.19	5.36
NTRK1	IPI00025076.2	KINASE	17	1.743	not competed	not competed	19	1.796	not competed	not competed
NUAK1	IPI00028566.1	KINASE	6	1.789	not competed	not competed	4	1.961	not competed	not competed
OXSR1	IPI00010080.2	KINASE	17	1.131	not competed	not competed	15	1.133	not competed	not competed
PAK4	IPI00014068.1	KINASE	55	1.867	not competed	not competed	50	1.949	not competed	not competed
PCTK1	IPI00910421.1	KINASE	20	1.247	not competed	not competed	14	1.303	not competed	not competed
PCTK2	IPI00376955.3	KINASE	23	1.317	not competed	not competed	22	1.393	not competed	not competed
PCTK3	IPI00414292.3	KINASE	16	1.337	not competed	not competed	9	1.381	not competed	not competed
PDGFRA	IPI00027721.1	KINASE	3	1.114	6.19	6.24	2	1.172	7.11
PDGFRB	IPI00015902.3	KINASE	13	1.165	6.74	6.81	18	1.28	6.74	6.85
PDIK1L	IPI00166098.1	KINASE	6	1.427	not competed	not competed	2	1.282	not competed	not competed
PDPK1	IPI00002538.1	KINASE	22	1.37	not competed	not competed	22	1.357	not competed	not competed
PHKG2	IPI00012891.1	KINASE	16	1.186	not competed	not competed	17	1.161	not competed	not competed
PI4KA	IPI00070943.4	KINASE	14	1.189	not competed	not competed	10	1.226	not competed	not competed
PIK3C3	IPI00873758.1	KINASE	6	1.081	not competed	not competed
PIK3R4	IPI00024006.3	KINASE	5	1.155	not competed	not competed	4	1.201	not competed	not competed
PIM1	IPI00005014.2	KINASE	23	1.807	not competed	not competed	21	1.792	not competed	not competed
PIM2	IPI00332692.1	KINASE	17	1.338	not competed	not competed	8	1.521	not competed	not competed
PIM3	IPI00384276.3	KINASE	3	1.737	not competed	not competed	4	1.654	not competed	not competed
PIP4K2A	IPI00009688.1	KINASE	19	1.263	not competed	not competed	17	1.259	not competed	not competed
PIP4K2B	IPI00216470.1	KINASE	10	1.407	not competed	not competed	6	1.407	not competed	not competed
PIP4K2C	IPI00152303.7	KINASE	48	1.221	not competed	not competed	40	1.312	not competed	not competed
PIP5K3	IPI00396145.1	KINASE	43	1.548	not competed	not competed	47	1.498	not competed	not competed
PKMYT1	IPI00909627.1	KINASE	25	1.53	5.47	5.65	19	1.702	5.59	5.82
PKN1	IPI00412672.1	KINASE	7	1.299	not competed	not competed	8	1.346	not competed	not competed
PKN2	IPI00002804.1	KINASE	23	1.172	not competed	not competed	25	1.206	not competed	not competed
PKN3	IPI00413780.3	KINASE	8	1.341	not competed	not competed	9	1.375	not competed	not competed
PLK1	IPI00021248.1	KINASE	9	1.398	not competed	not competed	9	1.509	not competed	not competed
PLK4	IPI00410344.3	KINASE	11	2.811	not competed	not competed	9	2.789	not competed	not competed
PRKAA1	IPI00410287.3	KINASE	84	2.449	not competed	not competed	78	2.448	not competed	not competed
PRKAA2	IPI00307755.3	KINASE	45	2.208	not competed	not competed	38	2.109	not competed	not competed
PRKACA	IPI00396630.3	KINASE	3	1.349	not competed	not competed	2	1.352	not competed	not competed
PRKACB	IPI00376119.1	KINASE	2	1.213	not competed	not competed
PRKCA	IPI00385449.4	KINASE	23	1.703	not competed	not competed	13	1.731	not competed	not competed
PRKCB	IPI00219628.3	KINASE	18	1.896	not competed	not competed	15	1.909	not competed	not competed
PRKCD	IPI00329236.3	KINASE	17	1.262	not competed	not competed	12	1.307	not competed	not competed
PRKCI	IPI00016639.7	KINASE	4	1.263	not competed	not competed
PRKCQ	IPI00029196.6	KINASE	34	1.185	not competed	not competed	29	1.268	not competed	not competed
PRKCZ	IPI00013749.3	KINASE	2	1.205	not competed	not competed
PRKD1	IPI00782950.4	KINASE	19	1.563	not competed	not competed	15	1.582	not competed	not competed
PRKD2	IPI00009334.5	KINASE	38	1.707	not competed	not competed	38	1.767	not competed	not competed
PRKD3	IPI00015538.1	KINASE	21	1.848	not competed	not competed	15	1.79	not competed	not competed
PRKDC	IPI00296337.2	KINASE	216	1.173	not competed	not competed	213	1.15	not competed	not competed
PRKG1	IPI00436355.1	KINASE	66	1.03	not competed	not competed	63	1.141	not competed	not competed
PRKX	IPI00020904.1	KINASE	10	1.329	not competed	not competed	15	1.226	not competed	not competed
PTK2	IPI00413961.3	KINASE	150	2.416	not competed	not competed	142	2.693	not competed	not competed
PTK2B	IPI00029702.1	KINASE	168	2.08	not competed	not competed	148	2.236	not competed	not competed
RIOK2	IPI00306406.4	KINASE	35	1.388	not competed	not competed	38	1.416	not competed	not competed
RIPK1	IPI00013773.2	KINASE	2	1.154	not competed	not competed
RIPK2	IPI00021917.1	KINASE	44	2.616	7.44	7.85	47	2.7	7.22	7.66
RIPK4	IPI00025714.1	KINASE	2	1.374	not competed	not competed	4	1.264	not competed	not competed
RP6-213H19 1	IPI00911046.1	KINASE	2	1.205	not competed	not competed	2	1.579	not competed	not competed
RPS6KA1	IPI00477982.1	KINASE	67	1.231	not competed	not competed	96	1.458	not competed	not competed
RPS6KA2	IPI00478653.2	KINASE	12	1.365	not competed	not competed	7	1.57	not competed	not competed
RPS6KA3	IPI00020898.1	KINASE	77	1.31	not competed	not competed	65	1.525	not competed	not competed
RPS6KA4	IPI00022536.1	KINASE	33	1.334	not competed	not competed	31	1.546	not competed	not competed
RPS6KA5	IPI00335101.1	KINASE	45	1.078	not competed	not competed	37	1.135	not competed	not competed
RPS6KA6	IPI00007123.1	KINASE	3	1.627	not competed	not competed	4	1.721	not competed	not competed
RPS6KB1	IPI00216132.1	KINASE	7	1.22	not competed	not competed	6	1.279	not competed	not competed
SGK3	IPI00655852.1	KINASE	7	1.543	not competed	not competed	5	1.284	not competed	not competed
SIK2	IPI00465291.3	KINASE	32	2.399	7.28	7.66	32	2.72	7.16	7.6
SLK	IPI00022827.1	KINASE	116	1.395	not competed	not competed	102	1.413	not competed	not competed
SNRK	IPI00470811.4	KINASE					4	1.305	not competed	not competed
SRC	IPI00328867.6	KINASE	30	2.188	8.08	8.4	25	2.435	8.06	8.4
STK10	IPI00304742.5	KINASE	73	1.557	not competed	not competed	63	1.543	not competed	not competed
STK11	IPI00219072.5	KINASE	9	1.261	not competed	not competed	6	1.287	not competed	not competed
STK16	IPI00915837.1	KINASE	24	1.578	not competed	not competed	21	1.658	not competed	not competed
STK17A	IPI00646659.2	KINASE	11	1.483	not competed	not competed	13	1.647	not competed	not competed
STK17B	IPI00916930.1	KINASE	13	1.982	not competed	not competed	10	1.561	not competed	not competed
STK3	IPI00411984.5	KINASE	11	1.167	not competed	not competed	10	1.143	not competed	not competed
STK33	IPI00302351.2	KINASE	32	2.169	not competed	not competed	30	2.139	not competed	not competed
STK35	IPI00291457.1	KINASE	4	1.312	not competed	not competed
STK36	IPI00235407.2	KINASE	2	1.229	not competed	not competed
STK38	IPI00027251.1	KINASE	14	1.059	not competed	not competed	12	1.153	not competed	not competed
STK38L	IPI00237011.5	KINASE	5	1.051	not competed	not competed	5	1.089	not competed	not competed
STK39	IPI00004363.1	KINASE	16	1.132	not competed	not competed	20	1.122	not competed	not competed
STK4	IPI00011488.4	KINASE	45	1.338	not competed	not competed	51	1.327	not competed	not competed
STRADA	IPI00300700.4	KINASE	16	1.101	not competed	not competed	18	1.126	not competed	not competed
SYK	IPI00018597.1	KINASE	37	1.349	not competed	not competed	32	1.38	not competed	not competed
TAOK1	IPI00002232.2	KINASE	3	1.2	not competed	not competed	5	1.476	not competed	not competed
TAOK2	IPI00465168.4	KINASE	11	1.364	not competed	not competed	11	1.399	not competed	not competed
TAOK3	IPI00410485.2	KINASE	14	1.517	not competed	not competed	11	1.499	not competed	not competed
TBK1	IPI00293613.2	KINASE	125	1.783	not competed	not competed	119	1.934	not competed	not competed
TEC	IPI00000878.4	KINASE	73	2.444	6.68	7.07	66	2.813	6.62	7.07
TEK	IPI00412829.2	KINASE	23	1.644	not competed	not competed	16	1.6	not competed	not competed
TESK1	IPI00018182.2	KINASE	5	1.709	6.66	6.89
TESK2	IPI00102677.1	KINASE	9	1.557	6.89	7.08	9	1.646	6.82	7.04
TGFBR1	IPI00005733.1	KINASE	36	1.535	5.72	5.91	43	1.576	5.46	5.65
TGFBR2	IPI00164934.3	KINASE	16	2.097	not competed	not competed	14	2.145	not competed	not competed
TNIK	IPI00514275.2	KINASE	56	1.809	not competed	not competed	48	1.832	not competed	not competed
TNK1	IPI00022633.3	KINASE	36	3.103	not competed	not competed	28	3.033	not competed	not competed
TNK2	IPI00552750.2	KINASE	18	1.92	7.22	7.51	17	1.854	7.17	7.43
TP53RK	IPI00290305.3	KINASE	8	1.336	not competed	not competed	7	1.111	not competed	not competed
TRRAP	IPI00069084.2	KINASE					2	1.337	not competed	not competed
TTK	IPI00151170.4	KINASE	37	1.193	not competed	not competed	31	1.229	not competed	not competed
TYK2	IPI00022353.4	KINASE	75	2.144	not competed	not competed	64	2.186	not competed	not competed
TYRO3	IPI00030887.1	KINASE	5	1.174	not competed	not competed	3	1.186	not competed	not competed
ULK1	IPI00289357.4	KINASE	17	1.661	not competed	not competed	12	1.671	not competed	not competed
ULK3	IPI00910978.1	KINASE	93	2.937	not competed	not competed	55	3.079	not competed	not competed
WEE1	IPI00025830.1	KINASE	62	2.642	not competed	not competed	47	2.903	5.19	5.65
YES1	IPI00013981.4	KINASE	36	2.503	8	8.4	38	2.675	7.96	8.4
ZAK	IPI00329638.11	KINASE	26	1.369	6.36	6.49	20	1.348	6.4	6.53
