# Supplementary material for: Chemical proteomics reveals target selectivity of clinical Jak inhibitors in human primary cells
Source: Sci Rep. 2019 Oct 2;9:14159. doi: 10.1038/s41598-019-50335-5 (PMC6775116; doi:10.1038/s41598-019-50335-5)
Supplement: Supplementary file 7 — Supplementary table 6 [file 41598_2019_50335_MOESM7_ESM.xlsx]

## Sheet: mini_vs_std_Dasatinib
Gene name	Miniaturized quantified peptides	pIC50_mini	Standard quantified peptides	pIC50_std
AAK1	126	not competed	33	not competed
ABL1	56	8.5376	50	8.45593
ABL2	28	8.63827	18	8.49485
ACVR1	34	4.69897	18	4.4437
ACVR1B	9	5.92082	8	5.56864
ACVR2A	10	5.74473	6	5.69897
ACVR2B	11	5.38722	8	5.46852
ADCK1	14	not competed	4	not competed
AKT2	4	not competed	1	not competed
ARAF	10	not competed	1	not competed
AURKA	82	not competed	41	not competed
AURKB	46	not competed	31	not competed
AXL	28	not competed	15	not competed
BCR	32	8.63827	30	8.49485
BMP2K	117	not competed	51	not competed
BMPR1A	21	not competed	6	not competed
BMPR1B	6	not competed	3	4.92082
BMPR2	11	not competed	5	not competed
BRAF	18	5	6	5.20066
BRSK2	13	not competed	4	not competed
BTK	152	7.85387	80	7.74473
BUB1	38	not competed	18	not competed
CABC1	63	5.55284	36	5.37675
CAMK2B	13	not competed	5	not competed
CAMK2D	196	not competed	73	not competed
CAMK2G	91	not competed	60	not competed
CAMKK1	26	not competed	14	not competed
CAMKK2	91	not competed	44	not competed
CDC2	69	not competed	25	not competed
CDC2L5	5	not competed	2	not competed
CDC42BPA	5	not competed	1	not competed
CDC42BPB	10	not competed	5	not competed
CDC42BPG	7	not competed	1	not competed
CDC7	1	not competed	0	no curve
CDK10	7	not competed	2	not competed
CDK2	97	not competed	59	not competed
CDK5	109	not competed	49	not competed
CDK7	17	not competed	13	not competed
CDK9	51	not competed	27	not competed
CDKL5	6	not competed	1	not competed
CHEK1	35	not competed	19	not competed
CHEK2	40	not competed	23	not competed
CHUK	5	not competed	6	not competed
CIT	38	not competed	14	not competed
CLK1	9	not competed	5	not competed
CRKRS	31	not competed	8	not competed
CSK	165	7.74473	67	7.65758
CSNK1A1	18	not competed	15	not competed
CSNK1D	20	not competed	7	not competed
CSNK1E	21	not competed	9	not competed
CSNK2A1	1	not competed	58	not competed
CSNK2A1	50	not competed	58	not competed
CSNK2A2	158	not competed	63	not competed
DAPK1	18	not competed	3	not competed
DDR1	9	7.72125	5	7.69897
DSTYK	18	not competed	4	not competed
DYRK1A	25	not competed	15	not competed
EGFR	175	not competed	105	4.42022
EIF2AK1	19	not competed	5	4.52288
EIF2AK4	85	not competed	55	not competed
EPHA2	6	8.49485	7	8.33724
EPHA3	8	8.65758	0	no curve
EPHA4	7	8.63827	6	8.49485
EPHA7	27	not competed	24	not competed
EPHB2	12	8.7167	5	8.49485
EPHB3	2	7.85387	0	no curve
EPHB4	24	8.7167	19	8.49485
EPHB6	4	7.63827	2	7.69897
ERN1	15	not competed	4	not competed
FER	136	not competed	78	not competed
FES	40	not competed	30	not competed
FGFR1	6	not competed	11	not competed
FGFR2	9	not competed	6	4.4318
FGFR3	2	not competed	5	not competed
FLT4	36	not competed	17	not competed
FRK	6	7.85387	0	no curve
FYN	21	8.07058	39	8.04576
GAK	160	6.76955	78	6.63827
GSK3A	81	not competed	34	not competed
GSK3B	82	not competed	36	not competed
HCK	16	7.88606	11	7.82391
HIPK1	11	not competed	4	not competed
HIPK2	9	not competed	4	not competed
HIPK3	2	not competed	2	not competed
ICK	8	not competed	2	not competed
IGF1R	46	not competed	39	not competed
IKBKB	2	not competed	0	no curve
IKBKE	16	not competed	7	not competed
INSR	43	not competed	46	not competed
IRAK1	20	not competed	18	not competed
IRAK3	8	not competed	5	not competed
IRAK4	109	not competed	53	not competed
ITK	1	not competed	0	no curve
JAK1	151	not competed	121	not competed
JAK2	9	not competed	19	4.49485
KDR	5	not competed	0	no curve
KIAA0999	30	6.95861	9	6.88606
KIAA1804	29	not competed	16	not competed
LATS1	36	not competed	26	not competed
LIMK1	16	5.45593	6	5.46852
LIMK2	15	5.92082	3	5.61979
LOC100128443	14	not competed	4	not competed
LRRK2	8	not competed	1	4.74473
LYN	71	8.01773	37	7.95861
MAP2K1	23	not competed	15	4.48149
MAP2K2	17	not competed	14	4.92082
MAP2K3	13	not competed	8	not competed
MAP2K4	24	not competed	18	not competed
MAP2K5	30	6.03621	17	5.92082
MAP2K6	22	not competed	17	not competed
MAP3K1	38	5.42022	14	5.14874
MAP3K11	20	not competed	11	not competed
MAP3K15	0	no curve	0	no curve
MAP3K2	15	5.67778	9	5.56864
MAP3K3	15	5.48149	7	5.55284
MAP3K4	62	6.40894	55	6
MAP3K5	40	not competed	24	not competed
MAP3K6	15	not competed	9	not competed
MAP3K7	34	not competed	17	not competed
MAP4K2	16	5.12494	9	4.76955
MAP4K3	20	5.12494	12	5.10237
MAP4K4	61	not competed	29	not competed
MAP4K5	35	6.27572	13	6.27572
MAPK1	300	not competed	81	not competed
MAPK14	114	5.63827	57	5.36653
MAPK3	50	not competed	27	not competed
MAPK6	4	not competed	3	not competed
MAPK7	13	5.35655	8	5.42022
MAPK8	90	not competed	64	not competed
MAPK9	116	not competed	61	not competed
MARK1	31	not competed	13	not competed
MARK2	69	not competed	49	not competed
MARK3	66	not competed	31	not competed
MARK4	12	not competed	5	not competed
MAST3	18	not competed	6	not competed
MASTL	4	not competed	2	not competed
MELK	39	not competed	28	not competed
MERTK	20	not competed	12	not competed
MET	56	not competed	36	not competed
MINK1	20	not competed	13	not competed
MKNK2	10	not competed	3	not competed
mTOR	39	not competed	9	not competed
MYLK	32	not competed	13	not competed
MYLK3	12	not competed	2	not competed
NEK1	31	not competed	7	not competed
NEK2	23	not competed	14	not competed
NEK3	14	not competed	6	not competed
NEK6	5	not competed	2	not competed
NEK7	6	not competed	6	not competed
NEK9	201	not competed	117	not competed
NLK	9	6.16749	5	6.37675
NTRK1	14	not competed	10	not competed
NUAK1	6	not competed	0	no curve
OXSR1	21	not competed	14	not competed
PAK4	115	not competed	40	not competed
PAK6	3	not competed	0	no curve
PCTK1	13	not competed	10	not competed
PCTK2	17	not competed	14	not competed
PCTK3	6	not competed	5	not competed
PDGFRB	6	6.88606	2	7.1549
PDIK1L	2	5.69897	1	not competed
PDPK1	25	not competed	20	not competed
PFTK1	1	not competed	0	no curve
PHKG2	6	not competed	5	not competed
PIK3C3	6	not competed	0	no curve
PIM1	17	not competed	15	not competed
PIM2	9	not competed	7	not competed
PIM3	4	not competed	2	not competed
PIP4K2A	28	not competed	15	not competed
PIP4K2B	22	not competed	5	not competed
PIP4K2C	66	not competed	33	not competed
PIP5K3	68	not competed	28	not competed
PKMYT1	26	5.88606	10	5.46852
PKN1	10	not competed	2	not competed
PKN2	25	not competed	19	not competed
PKN3	6	not competed	5	4.49485
PLK1	19	not competed	6	not competed
PLK4	18	not competed	7	not competed
PRKAA1	174	not competed	64	not competed
PRKAA2	50	not competed	26	not competed
PRKACB	1	not competed	3	not competed
PRKCA	14	not competed	12	not competed
PRKCB	33	not competed	13	not competed
PRKCD	22	not competed	19	not competed
PRKCI	4	not competed	1	not competed
PRKCQ	14	not competed	16	not competed
PRKCZ	3	not competed	1	not competed
PRKD1	10	not competed	11	not competed
PRKD2	54	not competed	29	not competed
PRKD3	32	not competed	15	not competed
PRKDC	267	not competed	123	not competed
PRKG1	73	not competed	54	not competed
PRKX	6	not competed	9	not competed
PTK2	290	not competed	130	not competed
PTK2B	191	not competed	120	not competed
RIOK2	79	not competed	33	not competed
RIPK2	48	7.72125	35	7.61979
RPS6KA1	126	not competed	66	not competed
RPS6KA3	103	not competed	66	not competed
RPS6KA4	37	not competed	24	not competed
RPS6KA5	38	not competed	27	not competed
RPS6KA6	8	not competed	3	not competed
RPS6KB1	3	not competed	1	not competed
SGK3	11	not competed	3	not competed
SIK2	14	7.69897	8	7.56864
SLK	193	not competed	105	4.50864
SNRK	7	not competed	1	not competed
SRC	17	8.27572	21	8.22185
STK10	105	not competed	49	4.3279
STK11	4	not competed	4	not competed
STK16	15	not competed	12	not competed
STK17A	5	not competed	8	not competed
STK17B	9	not competed	6	not competed
STK3	15	not competed	9	not competed
STK33	38	not competed	31	not competed
STK35	5	5.284	2	5.21467
STK38	13	not competed	9	not competed
STK38L	2	not competed	3	not competed
STK39	14	not competed	12	not competed
STK4	76	not competed	34	not competed
STRADA	2	not competed	2	not competed
SYK	41	5.02228	25	5.25181
TAOK1	3	not competed	4	not competed
TAOK2	9	not competed	5	not competed
TAOK3	12	not competed	3	not competed
TBK1	223	not competed	96	not competed
TEC	81	6.92082	45	6.69897
TEK	18	not competed	6	not competed
TGFBR1	47	5.92082	23	5.69897
TGFBR2	25	not competed	9	not competed
TNIK	44	not competed	31	not competed
TNK1	23	not competed	12	not competed
TNK2	11	7.52288	1	7.36653
TP53RK	20	not competed	4	not competed
TTK	39	not competed	21	not competed
TYK2	45	not competed	52	not competed
TYRO3	2	not competed	1	not competed
ULK1	8	not competed	9	not competed
ULK3	0	no curve	40	not competed
ULK3	83	not competed	40	not competed
WEE1	78	5	34	4.63827
YES1	14	8.27572	18	8.13668
ZAK	32	6.67778	14	6.69897

## Sheet: Dasatinib_PBMC lysates
Protein name	Donor1 quantified peptides	Donor1_pKdapp	Donor2 quantified peptides	Donor2_pKdapp	Donor3 quantified peptides	Donor3_pKdapp	Depletion factor
AAK1	126	not competed	149	not competed	129	not competed	5.06761
ABL1	8	7.82391	11	7.82391	11	7.76955	2.30485
ABL2	6	8.20066	7	8.04096	4	8.11351	3.34405
ACVR1	23	4.79588	22	not competed	26	not competed	4.47621
AKT1	6	not competed	10	not competed	14	not competed	1.11562
AKT2	15	not competed	19	not competed	22	not competed	1.13448
BLK	50	7.95861	30	7.85387	23	7.88606	4.58061
BMP2K	32	not competed	34	not competed	25	not competed	3.38343
BMPR2	3	not identified	4	not competed	4	not competed	1.19501
BMX	NA	not identified	3	not identified	5	7.69897	2.30684
BRAF	24	5.13077	16	5.18046	11	5.03152	1.50292
BTK	194	7.22915	170	7.22915	193	7.36653	3.17544
CABC1	40	5.61979	47	5.22915	34	5.34679	1.70135
CAMK1D	12	not competed	13	not competed	8	not competed	1.18298
CAMK2D	119	not competed	131	not competed	101	not competed	5.85196
CAMK2G	47	not competed	49	not competed	38	not competed	4.32483
CAMK4	23	not competed	20	not competed	25	not competed	1.3867
CAMKK2	30	not competed	46	not competed	44	not competed	3.09224
CDC2	NA	not identified	3	not identified	5	not competed	1.2824
CDC2L5	8	not competed	10	not competed	9	not competed	1.03261
CDC42BPB	51	not competed	23	not competed	51	not competed	1.09575
CDK10	9	not competed	14	not competed	14	not competed	2.21111
CDK2	24	not competed	27	not competed	26	not competed	2.58778
CDK5	37	not competed	36	not competed	44	not competed	1.40671
CDK6	NA	not identified	5	not competed	NA	not identified	2.0075
CDK7	11	not competed	11	not competed	12	not competed	1.26506
CDK9	33	not competed	47	not competed	48	not competed	2.24893
CHEK2	15	not competed	16	not competed	15	not competed	1.24022
CHUK	15	not competed	26	not competed	17	not competed	1.02585
CLK1	16	not competed	15	not competed	28	not competed	3.28589
CLK2	11	not competed	11	not competed	16	not competed	2.76177
CLK3	10	not competed	11	not competed	10	not competed	1.33775
CRKRS	14	not competed	18	not competed	14	not competed	1.14516
CSK	270	7.29243	363	7.18046	375	7.27572	2.42685
CSNK1A1	19	not competed	22	not competed	40	not competed	1.23631
CSNK1D	30	not competed	36	not competed	29	not competed	2.12565
CSNK2A1	26	not competed	128	not competed	109	not competed	1.69628
CSNK2A2	100	not competed	146	not competed	115	not competed	2.16906
DYRK1A	45	not competed	49	not competed	33	not competed	2.20097
DYRK1B	5	not competed	4	not competed	NA	not identified	1.99973
DYRK2	NA	not identified	4	not competed	3	not identified	3.07473
EIF2AK4	40	not competed	44	not competed	47	not competed	1.38646
EPHA1	13	7.24413	21	7.37675	6	7.82391	3.74246
EPHA4	NA	not identified	4	7.92082	NA	not identified	1.95154
ERN1	12	not competed	12	not competed	10	not competed	1.32207
FER	44	not competed	40	not competed	46	not competed	2.57977
FES	107	not competed	133	not competed	145	not competed	2.76789
FGR	97	7.72125	125	7.61979	135	7.72125	3.3088
FYN	56	7.67778	50	7.61979	37	7.67778	2.8568
GAK	81	6.08092	84	6.11919	85	6.00877	4.92698
GRK6	7	not competed	9	not competed	7	not competed	1.22451
GSK3A	44	not competed	48	not competed	42	not competed	3.04301
GSK3B	42	not competed	47	not competed	45	not competed	3.67879
HCK	73	6.95861	102	7.05061	89	7.20761	1.86695
HIPK1	6	not competed	7	not competed	4	not competed	2.16507
IKBKB	35	not competed	31	not competed	21	not competed	1.00413
IKBKE	78	not competed	100	not competed	82	not competed	2.38484
ILK	24	5.85387	30	5.95861	31	6.05061	1.16567
IRAK1	13	not competed	8	not competed	10	not competed	2.08946
IRAK3	28	not competed	26	not competed	28	not competed	8.46694
IRAK4	112	not competed	99	not competed	94	not competed	1.92009
ITK	105	not competed	101	not competed	81	not competed	6.25129
JAK1	204	not competed	209	not competed	186	not competed	6.32869
JAK2	9	not competed	11	not competed	15	not competed	2.29072
JAK3	75	not competed	102	not competed	88	not competed	3.41986
KIAA0999	29	6.17393	31	6.284	29	6.25964	2.8002
KSR1	NA	not identified	4	5.03621	NA	not identified	1.57426
LATS1	17	not competed	19	not competed	16	not competed	2.62545
LCK	148	7.79588	187	7.60206	149	7.69897	4.67237
LIMK1	37	5.76955	31	5.61979	34	5.67778	2.25668
LIMK2	8	5.95861	14	6.07058	10	5.95861	1.53456
LOC100128443	10	not competed	6	not competed	6	not competed	2.22914
LRRK2	140	not competed	148	not competed	114	not competed	3.47314
LYN	103	7.69897	98	7.60206	119	7.65758	2.64856
MAP2K1	60	5.22915	83	5.08619	67	5.24413	1.23696
MAP2K2	35	5.25181	31	5.25181	30	5.20066	1.23517
MAP2K3	47	not competed	43	not competed	42	not competed	1.1905
MAP2K4	49	not competed	56	not competed	46	not competed	1.19513
MAP2K5	15	6.49485	12	6.45593	11	6.42022	2.82485
MAP2K6	38	not competed	43	not competed	43	not competed	1.73306
MAP3K1	20	5.10791	19	4.95861	14	4.95861	3.60036
MAP3K11	18	not competed	20	not competed	20	not competed	1.79659
MAP3K2	23	5.25964	25	5.09691	21	5.23657	1.81808
MAP3K3	20	5.20761	23	5.10791	25	5.21467	2.82265
MAP3K4	12	not competed	13	not competed	11	not competed	3.5185
MAP3K5	39	not competed	40	not competed	46	not competed	1.3278
MAP3K7	12	not competed	18	not competed	15	not competed	1.33996
MAP4K1	97	4.58503	101	not competed	91	4.69897	2.13477
MAP4K2	34	5.05061	27	5.00877	22	4.92082	2.88323
MAP4K4	37	5.07058	38	4.95861	26	4.95861	2.65738
MAP4K5	21	5.79588	21	5.92082	22	5.95861	2.06926
MAPK1	136	not competed	160	not competed	206	not competed	2.0235
MAPK14	136	5.63827	177	5.50864	160	5.56864	2.36113
MAPK3	45	not competed	44	not competed	37	not competed	1.241
MAPK7	19	not competed	23	not competed	16	not competed	2.01442
MAPK8	50	not competed	80	not competed	40	not competed	4.74116
MAPK9	64	not competed	77	not competed	71	not competed	6.88678
MARK2	73	not competed	59	not competed	66	not competed	2.00163
MARK3	35	not competed	32	not competed	31	not competed	1.94981
MAST3	13	not competed	13	not competed	11	not competed	2.27789
MERTK	NA	not identified	4	not competed	6	not competed	2.01342
MINK1	22	5.22915	27	5	19	5.04576	2.40404
MYLK	41	not competed	13	not competed	34	not competed	1.16487
NEK1	3	not identified	7	not competed	7	not competed	1.2879
NEK6	8	not competed	10	not competed	12	not competed	1.46466
NEK7	12	not competed	12	not competed	15	not competed	1.18834
NEK9	133	not competed	149	not competed	147	not competed	1.45385
NUAK2	6	not competed	5	not competed	8	not competed	3.09086
OXSR1	15	not competed	11	not competed	11	not competed	1.13475
PAK4	27	not competed	30	not competed	35	not competed	1.78165
PCTK2	9	not competed	14	not competed	7	not competed	1.20641
PDPK1	27	not competed	27	not competed	30	not competed	1.49056
PHKG2	15	not competed	16	not competed	18	not competed	1.23097
PIP4K2A	26	not competed	29	not competed	29	not competed	1.50276
PIP4K2C	23	not competed	26	not competed	28	not competed	1.46268
PIP5K3	45	not competed	39	not competed	36	not competed	1.83866
PKN1	54	not competed	56	not competed	55	not competed	1.29653
PKN2	7	not competed	10	not competed	10	not competed	1.37402
PRKAA1	157	not competed	179	not competed	163	not competed	2.98264
PRKACA	15	not competed	13	not competed	11	not competed	1.46038
PRKACB	30	not competed	20	not competed	22	not competed	1.17589
PRKCA	21	not competed	16	not competed	12	not competed	1.52744
PRKCB	62	not competed	67	not competed	65	not competed	1.86637
PRKCD	75	not competed	76	not competed	91	not competed	1.25859
PRKCH	3	not identified	4	not competed	NA	not identified	1.09427
PRKCQ	53	not competed	56	not competed	68	not competed	1.665
PRKD2	28	not competed	27	not competed	22	not competed	2.04184
PRKD3	15	not competed	13	not competed	9	not competed	2.94163
PRKDC	48	not competed	54	not competed	63	not competed	1.12644
PRKG1	7	not competed	10	not competed	16	not competed	1.17993
PRKX	15	not competed	14	not competed	5	not competed	1.22645
PTK2	98	not competed	74	not competed	83	not competed	6.0246
PTK2B	314	not competed	344	not competed	339	not competed	3.8258
RIOK2	13	not competed	9	not competed	9	not competed	2.34502
RIPK2	14	6.95861	23	6.85387	17	6.95861	6.05147
RIPK3	7	6.29243	11	6.61979	14	6.72125	1.83558
RP6-213H19 1	11	not competed	10	not competed	10	not competed	1.50708
RPS6KA1	121	not competed	102	not competed	154	not competed	2.41234
RPS6KA2	15	not competed	7	not competed	10	not competed	1.52658
RPS6KA3	222	not competed	230	not competed	252	not competed	1.56216
RPS6KA4	50	not competed	57	not competed	57	not competed	2.24881
RPS6KA5	59	not competed	53	not competed	47	not competed	1.27972
RPS6KB1	6	not competed	3	not identified	6	not competed	1.43857
SGK3	12	not competed	21	not competed	13	not competed	1.7986
SIK2	3	not identified	5	7.02687	7	6.95861	6.48387
SLK	60	not competed	62	not competed	65	not competed	2.07691
SNRK	9	not competed	8	not competed	8	not competed	1.27547
SRC	79	7.63827	51	7.5376	56	7.72125	2.65232
STK10	240	4.5376	321	4.60206	312	4.67778	1.74039
STK11	3	not identified	4	not competed	4	not competed	1.09717
STK16	14	not competed	18	not competed	18	not competed	4.05827
STK17A	11	not competed	14	not competed	11	not competed	2.01331
STK17B	10	not competed	13	not competed	11	not competed	3.14762
STK3	3	not identified	6	not competed	9	not competed	1.20043
STK35	3	not identified	4	5.00436	10	5.00877	1.69208
STK38	50	not competed	55	not competed	46	not competed	1.12384
STK38L	9	not competed	9	not competed	6	not competed	1.11506
STK39	24	not competed	23	not competed	24	not competed	1.1603
STK4	68	not competed	67	not competed	85	not competed	1.34364
SYK	154	5.13077	159	5.01773	179	5.08092	1.60896
TAOK1	15	not competed	10	not competed	18	not competed	1.55246
TAOK2	9	not competed	10	not competed	15	not competed	1.72037
TAOK3	32	not competed	28	not competed	31	not competed	2.35917
TBK1	185	not competed	191	not competed	211	not competed	2.89227
TEC	51	6.16115	46	6.31876	56	6.18046	4.09161
TESK1	5	6	5	6.16749	3	not identified	2.84341
TGFBR1	15	5.35655	18	5.5376	23	5.17393	2.84538
TGFBR2	64	not competed	57	not competed	31	not competed	4.58832
TNIK	47	5.31876	58	5.11919	37	5.07058	3.00593
TNK2	27	6.50864	26	6.82391	19	6.95861	2.50433
TP53RK	15	not competed	22	not competed	23	not competed	1.26761
TXK	10	7.09151	22	7.19382	14	7.27572	4.04458
TYK2	76	not competed	58	not competed	59	not competed	3.06528
ULK3	48	not competed	78	not competed	43	not competed	5.05486
WEE1	25	4.72125	9	not competed	12	not competed	3.44134
YES1	28	7.74473	10	7.61979	21	7.74473	4.10454
ZAK	9	6.11351	7	6.16749	10	6.25181	1.38341
ZAP70	9	not competed	21	not competed	15	not competed	1.1544
