# Supplementary material for: Chemical proteomics reveals target selectivity of clinical Jak inhibitors in human primary cells
Source: Sci Rep. 2019 Oct 2;9:14159. doi: 10.1038/s41598-019-50335-5 (PMC6775116; doi:10.1038/s41598-019-50335-5)
Supplement: Supplementary file 8 — Supplementary table 7 [file 41598_2019_50335_MOESM8_ESM.xlsx]

## Sheet: sheet 1
Kinase name	16 Tofactinib	17 Ruxolitinib	18 Baricitinib	19 INCB-39110	20 Decernotinib	21 Genentech Tyk2	22 NVP-BSK805	23 Pfizer indazole	24 Sareum TYK2	25 Pyridon 6	26 Fedratinib
AAK1			7.89224	7.06722					7.45311	8.67239	7.30959
ABL1									6.58685
ABL2
ACVR1						6.50547		6.68156	7.14983		6.54894
ACVR1B									7.22511
ACVR2A
ADRBK1
AKT1
AKT2
AKT3
ARAF
ATM
BCR	7.41105									7.56463
BLK
BMP2K		6.5302	7.07665						6.97089	8.35566	6.77423
BMPR2
BMX
BRAF
BRD4
BTK
CABC1
CAMK1
CAMK1D		7.13434	6.53475
CAMK2D		7.18148	7.16794
CAMK2G		7.32417	7.12055		6.5383
CAMK4
CAMKK1
CAMKK2
CASK
CDC2
CDC2L1
CDC2L5
CDC42BPA		6.75275			8.55128
CDC42BPB	6.70834	6.90464	6.74974		7.96772
CDK10						6.65489
CDK2
CDK5
CDK6
CDK7
CDK9						6.58379		6.55842
CHEK1
CHEK2										7.33397
CHUK
CIT
CLK1									6.86971
CLK2
CLK3						6.50042
CLK4									6.82569
CRKRS
CSK
CSNK1A1
CSNK1D
CSNK1G2
CSNK1G3
CSNK2A1
CSNK2A2
DAPK1		6.74599	6.73895							8.75594
DAPK2		7.15754	6.76757							8.83273	6.67336
DDR1
DYRK1A
DYRK1B
DYRK2
EIF2AK2
EIF2AK4
EPHA1									7.22407
EPHA4
EPHB2
EPHB4										8.95689
EPHB6
ERN1
FER
FES
FGR								7.44301
FYN
GAK										6.7727	8.23229
GRK6
GSK3A
GSK3B
HCK
HIPK1
HIPK2
HIPK3
IGF1R
IKBKB
IKBKE							7.0011
ILK
INSR									6.7105
IRAK1
IRAK3							7.46012				6.56079
IRAK4
ITK
JAK1	8.2875	8.67	8.895	9.035	7.045					7.1
JAK2	8.46	8.895	8.62				8.23	7.67			7.48
JAK3	9.485	8.06	7.635		8.91			7.095		7.67
KALRN
KIAA0999
KIAA1804
KSR1
LATS1
LATS2
LCK
LIMK1
LIMK2
LOC100128443
LRRK2
LYN									6.58402
MAP2K1
MAP2K2
MAP2K3
MAP2K4
MAP2K5
MAP2K6
MAP3K1	6.51995
MAP3K11
MAP3K2		6.60429							6.94544
MAP3K3								7.11496
MAP3K4
MAP3K5
MAP3K7
MAP4K1									6.52926
MAP4K2									6.57403
MAP4K4
MAP4K5									6.82008
MAPK1
MAPK10
MAPK13
MAPK14
MAPK3
MAPK7
MAPK8										6.56271
MAPK9
MAPKAPK2
MAPKAPK3							6.61221
MARK2			6.92548
MARK3	6.50306		6.81779
MARK4
MAST3
MERTK
MINK1
MKNK1
MKNK2
MLKL
mTOR
MYLK										7.35869
NEK1
NEK3
NEK7
NEK9
NLK
NTRK1
NUAK2					6.74683				7.22818
OXSR1
PAK2
PAK4
PASK
PCTK2
PDGFRB
PDK1
PDK3
PDPK1										6.78697
PHKG2
PIK3C2B
PIK3C3
PIK3CD
PIK3CG
PIK3R4
PIP4K2A
PIP4K2B
PIP4K2C
PIP5K1C
PIP5K3
PKN1	8.07531		7.06732
PKN2	7.03589		7.05691
PRKAA1
PRKACA	6.53396	6.78502	7.2584
PRKACB			7.12964
PRKCA					6.99864
PRKCB					6.78044
PRKCD					7.39407
PRKCH
PRKCQ
PRKD2										6.56566
PRKD3
PRKDC
PRKG1
PRKX
PRPF4B
PTK2											7.7798
PTK2B
PTK6
RIOK2
RIPK1
RIPK2
RIPK3
RNASEL
ROCK1		7.34837	7.27779
ROCK2		7.23383	7.37731
RP6-213H19 1						7.52494
RPS6KA1
RPS6KA2
RPS6KA3
RPS6KA4
RPS6KA5
RPS6KB1
RPS6KC1
SGK3
SIK2											6.71173
SLK					8.02319			7.35231
SNRK
SRC
STK10					7.54749			7.34036	6.74896
STK11
STK16											7.16143
STK17A		6.6836								7.76925
STK17B		7.21392	6.60113							6.94108	6.58628
STK24
STK25						7.01494
STK3
STK33										6.67923
STK35									6.51201
STK38
STK38L
STK39
STK4									6.66423
STRADA
SYK
TAOK1						7.70021
TAOK2		6.62113	6.66252			6.80218		6.55701
TAOK3						7.3957
TBK1
TEC
TESK1
TGFBR1
TGFBR2										7.22803
TNIK
TNK2
TP53RK
TRRAP
TTN
TWF2
TXK
TYK2	8.095	8.595	8.065			7.15	6.905		6.94	8.08
ULK1
ULK3							6.61025
WEE1
WNK1
YES1								6.84983
ZAK
ZAP70
